# Supplementary material for: Diversity and Molecular Evolution of Antimicrobial Peptides in Caecilian Amphibians
Source: Toxins (Basel). 2024 Mar 14;16(3):150. doi: 10.3390/toxins16030150 (PMC10975883; doi:10.3390/toxins16030150)
Supplement: Supplementary file 1 [file toxins-16-00150-s001.zip]

Archive with 63 entries (62 files):
- Captions_of_Supplementary_Figures.pdf
- Sequences_of_candidate_AMPs/
- Sequences_of_candidate_AMPs/AP00208_DIB_AA_seqs.fas
- Sequences_of_candidate_AMPs/AP00294_Granulin_AA_seqs.fas
- Sequences_of_candidate_AMPs/AP00307_AP00489_AP02811_AP02812_AP02813_Histone_H2A_Hipposin_AA_seqs.fas
- Sequences_of_candidate_AMPs/AP00400_Neuropeptide_YY_AA_seqs.fas
- Sequences_of_candidate_AMPs/AP00612_Chrombacin_AA_seqs.fas
- Sequences_of_candidate_AMPs/AP00812_Proenkephalin_AA_seqs.fas
- Sequences_of_candidate_AMPs/AP01479_Adrenomedullin_AA_seqs.fas
- Sequences_of_candidate_AMPs/AP01646_AP03568_AP02521_AP03569_AP02480_AP03435_AP03119_LEAP_AA_seqs.fas
- Sequences_of_candidate_AMPs/AP01676_Beta_amyloid_AA_seqs.fas
- Sequences_of_candidate_AMPs/AP02012_AP02680_GADPH_AA_seqs.fas
- Sequences_of_candidate_AMPs/AP02257_AP02766_AP03456_Lysozyme_C_AA_seqs.fas
- Sequences_of_candidate_AMPs/AP02353_Vasostatin_AA_seqs.fas
- Sequences_of_candidate_AMPs/AP02517_A1P_AA_seqs.fas
- Sequences_of_candidate_AMPs/AP02743_Lysozime_G_AA_seqs.fas
- Sequences_of_candidate_AMPs/AP02808_Histone_H2B_AA_seqs.fas
- Sequences_of_candidate_AMPs/AP02809_Histone_H3_AA_seqs.fas
- Sequences_of_candidate_AMPs/AP02813_Histone_H2A_Acipensin_6_AA_seqs.fas
- Sequences_of_candidate_AMPs/AP02896_Thymosin_AA_seqs.fas
- Sequences_of_candidate_AMPs/AP02917_Amylin_AA_seqs.fas
- Sequences_of_candidate_AMPs/AP03058_Chemokine_AA_seqs.fas
- Sequences_of_candidate_AMPs/AP03176_Chemokine_AA_seqs.fas
- Sequences_of_candidate_AMPs/AP03279_PACAP_AA_seqs.fas
- Sequences_of_candidate_AMPs/AP03323_Cofilin_AA_seqs.fas
- Sequences_of_candidate_AMPs/AP03415_IBP5_pre_AA_seqs.fas
- Sequences_of_candidate_AMPs/AP03463_Apelin_AA_seqs.fas
- Sequences_of_candidate_AMPs/AP03464_Neuropeptide_W_AA_seqs.fas
- Sequences_of_candidate_AMPs/AP03465_POMC_AA_seqs.fas
- Sequences_of_candidate_AMPs/AP03806_Enolase_AA_seqs.fas
- Sequences_of_candidate_AMPs/G1PML8_Kininogen_AA_seqs.fas
- Sequences_of_candidate_AMPs/G3VCA4_H3A036_Q5M8F3_Cystatin_AA_seqs.fas
- Sequences_of_candidate_AMPs/K7FKZ8_K7FPA2_K7GI21_K7GIB1_M7BBJ0_Cathelicidin_AA_seqs.fas
- Supplementary_Figure_S1.jpg
- Supplementary_Figure_S10.jpg
- Supplementary_Figure_S11.jpg
- Supplementary_Figure_S12.jpg
- Supplementary_Figure_S13.jpg
- Supplementary_Figure_S14.jpg
- Supplementary_Figure_S15.jpg
- Supplementary_Figure_S16.jpg
- Supplementary_Figure_S17.jpg
- Supplementary_Figure_S18.jpg
- Supplementary_Figure_S19.jpg
- Supplementary_Figure_S2.jpg
- Supplementary_Figure_S20.jpg
- Supplementary_Figure_S21.jpg
- Supplementary_Figure_S22.jpg
- Supplementary_Figure_S23.jpg
- Supplementary_Figure_S24.jpg
- Supplementary_Figure_S25.jpg
- Supplementary_Figure_S26.jpg
- Supplementary_Figure_S27.jpg
- Supplementary_Figure_S3.jpg
- Supplementary_Figure_S4.jpg
- Supplementary_Figure_S5.jpg
- Supplementary_Figure_S6.jpg
- Supplementary_Figure_S7.jpg
- Supplementary_Figure_S8.jpg
- Supplementary_Figure_S9.jpg
- Supplementary_Table_S1.pdf
- Supplementary_Table_S2.pdf
- Supplementary_Table_S3.xlsx
