# Supplementary material for: Diversity and Molecular Evolution of Antimicrobial Peptides in Caecilian Amphibians
Source: Toxins (Basel). 2024 Mar 14;16(3):150. doi: 10.3390/toxins16030150 (PMC10975883; doi:10.3390/toxins16030150)
Supplement: Supplementary file 1 [file toxins-16-00150-s001.zip › Sequences_of_candidate_AMPs/AP00208_DIB_AA_seqs.fas]

>Bombina_bombina_XP_053545755_1_enhancer_of_rudimentary_homolog
RADTQTYQPYNKDWIKEKIYVLLRRQAQQAGK
>Microcaecilia_unicolor_XP_030071121_1_enhancer_of_rudimentary_homolog_isoform_X2
RADTQTYQPYNKDWIKEKIYVLLRRQAQQAGK
>Rhinatrema_bivittatum_XP_029454661_1_enhancer_of_rudimentary_homolog_isoform_X2
RADTQTYQPYNKDWIKEKIYVLLRRQAQQAGK
>Geotrypetes_seraphini_XP_033808453_1_enhancer_of_rudimentary_homolog_isoform_X1
RADTQTYQPYNKDWIKEKIYVLLRRQAQQAGK
>Xenopus_laevis_NP_001083823_1_ERH_mRNA_splicing_and_mitosis_factor_S_homeolog
RADTQTYQPYNKDWIKEKIYVLLRRQAQQAGK
>Typhlonectes_compressicauda_GFOH01051279
RADTQTYQPYNKDWIKEKIYVLLRRQAQQAGK
>Microcaecilia_dermatophaga_GFOE01002380
RADTQTYQPYNKDWIKEKIYVLLRRQAQQAGK
>Typhlonectes_natans_comp10939_c0_seq1
RADTQTYQPYNKDWIKEKIYVLLRRQAQQAGK
>Caecilia_tentaculata_GFOD01015244
RADTQTYQPYNKDWIKEKIYVLLRRQAQQAGK
>Protopterus_annectens_XP_043929940_1_enhancer_of_rudimentary_homolog_isoform_X3
RADTQTYQPYNKDWIKEKIYVLLRRQAQQASK
