# Supplementary material for: Diversity and Molecular Evolution of Antimicrobial Peptides in Caecilian Amphibians
Source: Toxins (Basel). 2024 Mar 14;16(3):150. doi: 10.3390/toxins16030150 (PMC10975883; doi:10.3390/toxins16030150)
Supplement: Supplementary file 1 [file toxins-16-00150-s001.zip › Sequences_of_candidate_AMPs/AP00294_Granulin_AA_seqs.fas]

>Rhinatrema_bivittatum_XP_029428749_1_progranulin_isoform_X1_AP00294
AIICPGGELECPDQTTCCLTMDGSWGCCPLPQAVCCEDKAHCCPHGT
>Microcaecilia_unicolor_XP_030076392_1_progranulin_isoform_X1_AP00294
AVICPGGELECPEQTTCCLTVDGSWGCCPMPQAVCCEDKEHCCPHDT
>Microcaecilia_unicolor_GFOF01049577_AP00294
AVICPGGELECPEQTTCCLTVDGSWGCCPLPQAICCEDKEHCCPHDT
>Microcaecilia_dermatophaga_GFOE01006119_AP00294
AVICPGGKLECPEQTTCCLTVDGSWGCCPLPQAICCEDKEHCCPHDT
>Geotrypetes_seraphini_XP_033774569_1_progranulin_isoform_X1_AP00294
AVICPGGELECPEQTTCCLTIDGSWGCCPLPQAVCCEDKEHCCPHST
>Caecilia_tentaculata_GFOD01025977_AP00294
AVICPGGELECPDQTTCCLTADGSWGCCPLPQAICCEDKEHCCPHGT
>Typhlonectes_compressicauda_GFOH01030844_AP00294
AVICPGGELECPDQTTCCLTADGSWGCCPLPQAICCEDKEHCCPHST
>Xenopus_laevis_NP_001080678_1_granulin_L_homeolog_precursor_AP00294
AVICPDGKSECPALTTCCLMSDMSSWGCCPMPQAVCCADHMHCCPSNS
>Xenopus_laevis_NP_001085281_1_uncharacterized_protein_LOC443608_precursor_AP00294
AVVCPDGRSECPALTSCCLMSDMSSWGCCPMPQAVCCEDHVHCCPHDS
>Xenopus_laevis_XP_018092920_1_uncharacterized_protein_LOC443608_isoform_X1_AP00294
AVVCPDGRSECPALTSCCLMSDMSSWGCCPMPEAVCCEDHVHCCPHDS
>Bombina_bombina_XP_053555959_1_progranulin_AP00294
AIICPDGKSECPNDATCCAMPDQTWGCCPMPQATCCSDGLHCCPHNT
>Protopterus_annectens_XP_043911179_1_progranulin_isoform_X1_AP00294
AVMCPDEKSECPDFSTCCELPDGSWGCCPYSQAVCCEDKEHCCPERT
