# Supplementary material for: Diversity and Molecular Evolution of Antimicrobial Peptides in Caecilian Amphibians
Source: Toxins (Basel). 2024 Mar 14;16(3):150. doi: 10.3390/toxins16030150 (PMC10975883; doi:10.3390/toxins16030150)
Supplement: Supplementary file 1 [file toxins-16-00150-s001.zip › Sequences_of_candidate_AMPs/AP00307_AP00489_AP02811_AP02812_AP02813_Histone_H2A_Hipposin_AA_seqs.fas]

>Geotrypetes_seraphini_XP_033809591_1_histone_H2A_J_AP00489
MSGRGKQGGKVRAKAKTRSSRAGLQFPVGRVHRLLRKGNYAERVGAGAPVYL
>Geotrypetes_seraphini_XP_033810574_1_histone_H2A_type_1like_AP00489
MSGRGKQGGKVRAKSKTRSSRAGLQFPVGRVHRLLRKGNYAERVGAGAPVYL
>Geotrypetes_seraphini_XP_033813355_1_histone_H2A_type_1like_AP00489
MSGRGKQGGKARAKSKTRSSRAGLQFPVGRVHRLLRKGNYAERVGAGAPVYL
>Geotrypetes_seraphini_XP_033809708_1_histone_H2A_type_1_AP00489
MSGRGKQGGKARAKAKTRSSRAGLQFPVGRVHRLLRKGNYAERVGAGAPVYL
>Microcaecilia_unicolor_GFOF01029341_AP00307
MSGRGKQGGKARAKAKTRSSRAGLQFPVGRVHRLLRKGNYAERVGAGAPVYL
>Caecilia_tentaculata_GFOD01034510_AP00307
MSGRGKQGGKARAKAKTRSSRAGLQFPVGRVHRLLRKGNYAERVGAGAPVYL
>Rhinatrema_bivittatum_GFOG01071897_AP00307
MSGRGKQGGKARAKAKTRSSRAGLQFPVGRVHRLLRKGNYAERVGAGAPVYL
>Typhlonectes_compressicauda_c48252_g1_i1_AP00307
MSGRGKQGGKARAKAKTRSSRAGLQFPVGRVHRLLRKGNYAERVGAGAPVYL
>Microcaecilia_dermatophaga_GFOE01011404_AP00307
SGRGKQGGKARAKAKTRSSRAGLQFPVGRVHRLLRKGNYAERVGAGAPVYL
>Microcaecilia_unicolor_XP_030074952_1_histone_H2A_type_1Elike_AP00489
MSGRGKQGGKARAKAKTRSSRAGLQFPVGRVHRLLRKGNYAERVGAGAPVHL
>Rhinatrema_bivittatum_GFOG01071899_AP00307
MSGRGKQGGKARAKAKSRSSRAGLQFPVGRVHRLLRKGNYAERVGAGAPVYL
>Microcaecilia_unicolor_GFOF01051793_AP00307
MSGRGKQGGKARAKAKSRSSRAGLQFPVGRVHRLLRKGNYAERVGAGAPVYL
>Microcaecilia_dermatophaga_GFOE01006019_AP00307
MSGRGKQGGKARAKAKSRSSRAGLQFPVGRVHRLLRKGNYAERVGAGAPVYL
>Typhlonectes_compressicauda_c72653_g1_i1_AP00307
MSGRGKQGGKARAKAKSRSSRAGLQFPVGRVHRLLRKGNYAERVGAGAPVYL
>Geotrypetes_seraphini_XP_033809709_1_histone_H2A_type_1like_AP00489
MSGRGKQGGKARAKSKTRSSRAGLQFPVGRVHRLLRKGHYAERVGAGAPVYL
>Microcaecilia_unicolor_XP_030075544_1_histone_H2A_type_1Elike_AP00489
MSGRGKQGGKARAKPKTRSSRAGLQFPVGRVHRLLRKGNYAERVGAGAPVYL
>Xenopus_laevis_XP_018098034_1_histone_H2A_type_1like_AP00489
MSGRGKQGGKTRAKAKTRSSRAGLQFPVGRVHRLLRKGNYAERVGAGAPVYL
>Xenopus_laevis_XP_018079658_1_histone_H2A_type_1like_AP00489
MSGRGKQGGKTRAKAKSRSSRAGLQFPVGRVHRLLRKGNYAERVGAGAPVYL
>Xenopus_laevis_XP_018118232_1_histone_H2A_type_1like_AP00489
MSGRGKQGGKTRAKAKTRSTRAGLQFPVGRVHRLLRKGNYAERVGAGAPVYL
>Xenopus_laevis_XP_018118231_1_histone_H2A_type_2_AP00489
MSGRGKQGGKTRAKSKTRSSRAGLQFPVGRVHRLLRKGNYAERVGAGAPVYL
>Bombina_bombina_XP_053577030_1_histone_H2A_type_1like_AP00489
MSGRGKQGGKVRAKAKTRSSRASLQFPVGRVHRLLRKGNYAERVGAGAPVYL
>Bombina_bombina_XP_053552907_1_histone_H2A_type_2Blike_partial_AP02813
VGRVHRLLRKGNYAERVGAGAPVYL
>Bombina_bombina_XP_053553016_1_histone_H2A_type_1_AP00489
MSGRGKQGGKVRAKAKTRSSRAGLQFPVGRVHRLLRKGNYAERVGAGAPVYL
>Bombina_bombina_XP_053567233_1_histone_H2A_type_1like_AP00489
MSGRGKQGGKVRAMAKTRSSRAGLQFPVGRVHRLLRKGNYAERVGAGAPVYL
>Bombina_bombina_XP_053573877_1_histone_H2A_type_2B_AP00489
MSGRGKQGGKARAKAKTRSSRAGLQFPVGRVHRLLRKGNYAERVGAGAPVYL
>Xenopus_laevis_XP_018095593_1_histone_H2A_type_1like_AP00489
MSGRGKQGGKTRAKPKTRSSRVGLQFPVGRVHRLLRKGNYAERVGAGAPVYL
>Microcaecilia_dermatophaga_GFOE01005874_AP00307
MSGRGKSGGKARAKAKSRSSRAGLQFPVGRVHRLLRKGNYAERVGAGAPVYL
>Microcaecilia_unicolor_XP_030062575_1_histone_H2A_type_2Blike_AP00489
MSGRGKSGGKARAKAKSRSSRAGLQFPVGRVHRLLRKGNYAERVGAGAPVYL
>Rhinatrema_bivittatum_GFOG01008177_AP00307
MSGRGKSGGKARAKAKSRSSRAGLQFPVGRVHRLLRKGNYAERVGAGAPVYL
>Typhlonectes_compressicauda_c62017_g1_i1_AP00307
MSGRGKSGGKARAKAKSRSSRAGLQFPVGRVHRLLRKGNYAERVGAGAPVYL
>Xenopus_laevis_XP_018112152_1_H2A_J_histone_L_homeolog_AP00489
MSGRGKSGGKARAKAKSRSSRAGLQFPVGRVHRLLRKGNYAERVGAGAPVYL
>Geotrypetes_seraphini_XP_033781661_1_histone_H2Alike_AP00489
MSGRGKSGGKARAKAKSRSSRAGLQFPVGRVHRLLRKGNYAERVGAGAPVYL
>Protopterus_annectens_XP_043934352_1_histone_H2A_AP00489
MSGRGKSGGKARAKAKSRSSRAGLQFPVGRVHRLLRKGNYAERVGAGAPVYL
>Microcaecilia_unicolor_XP_030062482_1_histone_H2Alike_AP00489
MSGRGKTGGKARAKAKSRSSRAGLQFPVGRVHRLLRKGNYAERVGAGAPVYL
>Typhlonectes_compressicauda_c6313_g2_i1_AP00307
MSGRGKTGGKARAKAKTRSSRAGLQFPVGRVHRLLRKGNYAERVGAGAPVYL
>Typhlonectes_natans_comp7444_c0_seq1_AP00307
MSGRGKTGGKARAKAKTRSSRAGLQFPVGRVHRLLRKGNYAERVGAGAPVYL
>Xenopus_laevis_XP_018081301_1_histone_H2A_AP02811
MSGRGKTGGKTRAKAKTRSSRAGLQFPVGRVHRLLRKGNYAQRVGAGAPVYL
>Rhinatrema_bivittatum_GFOG01071898_AP00307
MSGRGKTGGKARAKAKSRSTRAGLQFPVGRVHRLLRKGNYAERIGAGAPVYL
>Bombina_bombina_XP_053553017_1_histone_H2A_type_1like_AP00489
MSGRGKQGGKVRAKAKTRSSRACLQFPVGRVHRLLRKGNYAERVGAGAPVYL
>Bombina_bombina_XP_053567370_1_histone_H2A_type_1like_AP00489
MSGRGKQGGKVRAKAKTRSSRAGLQFPVGCVHRLLRKGNYAERVGAGAPVYL
>Microcaecilia_unicolor_XP_030076123_1_histone_H2A_type_1B/Elike_AP00489
MSGRGKQGGKARAKTKTRSSRAGLQFPVGRVHRLLRKGNYTERVGAGAPVYL
>Protopterus_annectens_XP_043942688_1_histone_H2Alike_AP00489
MSGRGGKTGGKARAKAKTRSSRAGLQFPVGRVHRLLRKGNYAERVGAGAPVYL
>Protopterus_annectens_XP_043919146_1_histone_H2Alike_AP00489
MSGRGGKTGGKARAKAKSRSSRAGLQFPVGRVHRLLRKGNYAERVGAGAPVYL
>Protopterus_annectens_XP_043927735_1_histone_H2Alike_AP00489
MSGRGGKTGGKARAKAKTRSSRAGLQFPVGRVHRLLRKGNYAEWVGAGAPVYL
>Protopterus_annectens_XP_043934984_1_histone_H2Alike_AP00489
MSGRGGKTGGKARAKAKTRSSRAGLQFLVGRVHRLLRKGNYAERVGAGAPVYL
>Geotrypetes_seraphini_XP_033798677_1_histone_H2Alike_AP00489
MSGKEKSGGKARAKAKSRSSRAGLQFPVGRVHRLLRKGNYVERVGAGAPVYL
>Bombina_bombina_XP_053547329_1_histone_H2Alike_AP00489
MSSRGKTGGKARAKSKTRSSRAGLQFPVGRVHRLLRKGNYAERVGAGAPVYL
>Xenopus_laevis_XP_018097505_1_histone_H2AX_AP00489
MSGRGKAVSKTRAKAKTRSSRAGLQFPVGRVHRLLRKGNYAHRVGAGAPVYL
>Xenopus_laevis_XP_018081300_1_histone_H2AXlike_AP02811
MSGRGKAVSKTRAKAKTRSSRAGLQFPVGRVHRLLRKGNYAQRVGAGAPVYL
>Protopterus_annectens_XP_043913733_1_histone_H2Alike_AP02811
MSGHGGKTGSKARAKTKTGSSRAGLQFPVGRVHRLLRKGNYAERVGAGAPVY
>Xenopus_laevis_XP_018097491_1_histone_H2A_AP00489
MSGRGKTGGKTRAKAKTRSSRAGLQFPVSRVHRLLRKGNYAVRVGAGAPVYV
>Rhinatrema_bivittatum_GFOG01069766_AP00307
GKTGGKARTKAKFRSTRAGLQFPVCRVHSLLRKGNYAERGASAPVYL
>Rhinatrema_bivittatum_XP_029429962_1_histone_H2AX_AP00489
MSGRGKTGGKARTKAKFRSTRAGLQFPVCRVHSLLRKGNYAERGASAPVYL
>Rhinatrema_bivittatum_c89592_g5_i4_AP00307
MSGRGKTGGKARTKAKFRSTRAGLQFPVGRVHSLLRKGNYAERGASAPVYL
>Xenopus_laevis_NP_001079906_1_H2A_clustered_histone_17_L_homeolog_AP00489
MSGRGKKVQKAASGKSSRSAKAGLQFPVGRIHRLLRKGNYAARIGSGSSIYL
>Xenopus_laevis_NP_001086090_1_H2A_clustered_histone_1_S_homeolog_AP00489
MSGRGKKVQKAASGKASRSAKAGLQFPVGRIHRLLRKGNYAVRIGSGSAIYL
>Geotrypetes_seraphini_XP_033798809_1_late_histone_H2A_2_2like_AP00489
MSGRGKTVQKPKTGRKSRSAKAGITFPVGRIHRLLRKGNYADRIGSGASIYL
>Microcaecilia_unicolor_GFOF01023590_AP00489
MSGRGKTVQKPKLEHKSRSAKAGITFPVGRIHRLLRRGNYAERIGSGAPIYL
>Typhlonectes_compressicauda_GFOH01057122_AP00307
MSGRGKTTQKPKAAGHKSRSARAGLTFPVGRIHRLLKNGNYAERIGPGAAVYL
>Rhinatrema_bivittatum_GFOG01010991_AP00307
MSGRGKTTQKPKAAGHKSRSARAGLTFPVGRIHRLLKNGNYAERIGPGAAVYL
>Microcaecilia_unicolor_GFOF01029342_AP00489
AGLQFPVGRVHRLLRKGNYAERVGAGAPVYL
>Typhlonectes_compressicauda_GFOH01054877_AP02811
MSEHGKTVQKTKAAVKSRSAKAGLAFPVGRIHRLMRKGNYADRIGSGAPVYA
>Typhlonectes_compressicauda_GFOH01010777_AP00307
AGGKAGKDSGKTKTKAVSRSQRAGLQFPVGRIHRHLKSRTTSHGRVGATAAVYS
>Microcaecilia_unicolor_GFOF01011496_AP00307
AGGKAGKDSGKTKTKAVSRSQRAGLQFPVGRIHRHLKSRTTSHGRVGATAAVYS
>Caecilia_tentaculata_GFOD01014802_AP00307
AGGKAGKDSGKTKTKAVSRSQRAGLQFPVGRIHRHLKSRTTSHGRVGATAAVYS
>Microcaecilia_dermatophaga_GFOE01004605_AP00307
AGGKAGKDSGKTKTKAVSRSQRAGLQFPVGRIHRHLKSRTTSHGRVGATAAVYS
>Geotrypetes_seraphini_XP_033792067_1_histone_H2A_Z_isoform_X3_AP00489
AGGKAGKDSGKTKTKAVSRSQRAGLQFPVGRIHRHLKSRTTSHGRVGATAAVYS
>Protopterus_annectens_XP_043917068_1_histone_H2A_Z_AP00489
AGGKAGKDSGKTKTKAVSRSQRAGLQFPVGRIHRHLKSRTTSHGRVGATAAVYS
>Typhlonectes_natans_comp5576_c0_seq1_AP00307
AGGKAGKDSGKTKTKAVSRSQRAGLQFPVGRIHRHLKSRTTSHGRVGATAAVYS
>Rhinatrema_bivittatum_GFOG01062453_AP00307
AGGKAGKDSGKTKTKAISRSQRAGLQFPVGRIHRHLKSRTTSHGRVGATAAVYS
>Typhlonectes_compressicauda_GFOH01052855_AP00307
AGGKAGKDSGKAKAKAVSRSQRAGLQFPVGRIHRHLKTRTTSHGRVGATAAVYS
>Caecilia_tentaculata_GFOD01033082_AP00307
AGGKAGKDSGKAKAKAVSRSQRAGLQFPVGRIHRHLKTRTTSHGRVGATAAVYS
>Rhinatrema_bivittatum_GFOG01017443_AP00307
AGGKAGKDSGKAKAKAVSRSQRAGLQFPVGRIHRHLKTRTTSHGRVGATAAVYS
>Microcaecilia_dermatophaga_GFOE01019198_AP00307
AGGKAGKDSGKAKAKAVSRSQRAGLQFPVGRIHRHLKTRTTSHGRVGATAAVYS
>Microcaecilia_unicolor_GFOF01016490_AP00307
AGGKAGKDSGKAKAKAVSRSQRAGLQFPVGRIHRHLKTRTTSHGRVGATAAVYS
>Bombina_bombina_XP_053573788_1_histone_H2A_V_AP00489
AGGKAGKDSGKAKAKAVSRSQRAGLQFPVGRIHRHLKTRTTSHGRVGATAAVYS
>Geotrypetes_seraphini_XP_033806112_1_histone_H2A_V_AP00489
AGGKAGKDSGKAKAKAVSRSQRAGLQFPVGRIHRHLKTRTTSHGRVGATAAVYS
>Xenopus_laevis_NP_001086112_1_histone_H2A_V_AP00489
AGGKAGKDSGKAKAKAVSRSQRAGLQFPVGRIHRHLKTRTTSHGRVGATAAVYS
>Typhlonectes_natans_comp4073_c0_seq1_AP00307
AGGKAGKDSGKAKAKAVSRSQRAGLQFPVGRIHRHLKTRTTSHGRVGATAAVYS
>Bombina_bombina_XP_053556771_1_histone_H2A_Zlike_AP00489
AGGKAGKDSGKSKAASITRSSRAGLQFPVGRIHRLLKNRTTSHGRVGGTAAVYT
>Xenopus_laevis_NP_001079528_1_histone_H2A_Zlike_AP00489
AGGKAGKDTGKAKATSITRSSRAGLQFPVGRIHRLLKNRTTSHGRVGGTAAVYT
>Bombina_bombina_XP_053575758_1_histone_H2A_Zlike_AP00489
AGGKAGKDSGKSKAASITRSSRAGLQFPVGLIHRLLKNRTSSHGHVGGTAAVYT
>Geotrypetes_seraphini_XP_033775576_1_histone_H2A_Zlike_AP00489
AGGKAGKDSGKTKTKVVSRSQRAGLQFPVGRIHRHLKLRTTSHGCMGAMVAVYS
>Rhinatrema_bivittatum_XP_029464921_1_core_histone_macroH2A_2_AP00489
MSARGGKKKTTKLSRSSRAGVIFPVGRMMRYLRKGTHKYRIGMGAPVYM
>Microcaecilia_unicolor_XP_030059386_1_core_histone_macroH2A_2_AP00489
MSARGGKKKTTKLSRSSRAGVIFPVGRMMRYLRRGTHKYRIGMGAPVYM
>Microcaecilia_dermatophaga_GFOE01038522_AP02813
MSARGGKKKTTKLSRSSRAGVIFPVGRMMRYLRRGTHKYRIGMGAPVYM
>Typhlonectes_compressicauda_GFOH01049316_AP02813
MSARGGKKKTTKLSRSSRAGVIFPVGRMMRYLRRGTHKYRIGMGAPVYM
>Caecilia_tentaculata_GFOD01054952_AP02813
MSARGGKKKTTKLSRSSRAGVIFPVGRMMRYLRRGTHKYRIGMGAPVYM
>Geotrypetes_seraphini_XP_033796424_1_core_histone_macroH2A_2_AP00489
MSARGGKKKTTKQSRSSRAGVIFPVGRMMRYLRKGTHKYRIGMGAPVYM
>Bombina_bombina_XP_053547991_1_core_histone_macroH2A_2_AP00489
MSARGGKKKTTKLSRSSRAGVIFPVGRMMRYLRRGTHKYRIGMGAPVYM
>Xenopus_laevis_NP_001080881_1_core_histone_macroH2A_2_AP00489
MSARGGKKKTTKLSRSSRAGVIFPVGRMMRYLRRGTHKYRIGMGAPVYM
>Protopterus_annectens_XP_043925155_1_core_histone_macroH2A_1_isoform_X1_AP00489
MSSRGGKKKSTKTSRSAKAGVIFPVGRMLRYIKKSHPKYRIGVGAPVYM
>Xenopus_laevis_NP_001090612_1_macroH2A_1_histoneL_homeolog_AP00489
MSSRGGKKKTTKTTRSAKAGVIFPVGRMLRYIKKGHPKYRIGVGAPVYM
>Geotrypetes_seraphini_XP_033782869_1_core_histone_macroH2A_1_isoform_X1_AP00489
MSSRGGKKKTTKTSRSAKAGVIFPVGRMLRYIKKGHPKYRIGVGAPVYM
>Rhinatrema_bivittatum_XP_029439230_1_core_histone_macroH2A_1_isoform_X1_AP00489
MSSRGGKKKSTKTSRSAKAGVIFPVGRMLRYIKKGHPKYRIGVGAPVYM
>Microcaecilia_unicolor_XP_030067189_1_core_histone_macroH2A_1_isoform_X1_AP00489
MSSRGGKKKMTKTSRSSKAGVIFPVGRMLRYIKKGHPKYRIGVGAPVYM
>Caecilia_tentaculata_GFOD01039097_AP02813
MSSRGGKKKSTKTSRSAKAGVIFPVGRMLRYIKKGHPKYRIGVGAPVYM
>Typhlonectes_compressicauda_GFOH01032088_AP02813
MSSRGGKKKSTKTSRSAKAGVIFPVGRMLRYIKKGHPKYRIGVGAPVYM
>Typhlonectes_natans_comp5872_c0_seq2_AP02813
MSSRGGKKKSTKTSRSAKAGVIFPVGRMLRYIKKGHPKYRIGVGAPVYM
>Microcaecilia_dermatophaga_GFOE01024602_AP02813
MSSRGGKKKMTKTSRSSKAGVIFPVGRMLRYIKKGHPKYRIGVGAPVYM
>Ichthyophis_kohtaoensis_1117630_424_3790_9614_520766_202516_AP00307
MSGRGKQGGKARAKAKTRSSRAGLQFPVGRVHRLLRKGNYAERVGAGAPVYL
>Ichthyophis_kohtaoensis_Contig49861_AP00307
MSGRGKQGGKARAKAKTRSSRAGLQFPVGRVHRLLRKGSYAERVGAGAPVYL
>Ichthyophis_kohtaoensis_15996_716_4217_AP00489
MSGRGKTVQKPKTILKSRTAKAGLTFSVGRIHRFLRKGNYAERIGAGAPVYL
