# Supplementary material for: Diversity and Molecular Evolution of Antimicrobial Peptides in Caecilian Amphibians
Source: Toxins (Basel). 2024 Mar 14;16(3):150. doi: 10.3390/toxins16030150 (PMC10975883; doi:10.3390/toxins16030150)
Supplement: Supplementary file 1 [file toxins-16-00150-s001.zip › Sequences_of_candidate_AMPs/AP00400_Neuropeptide_YY_AA_seqs.fas]

>Bombina_bombina_XP_053550469_1_peptide_YYlike_AP00400
YPPKPENPGDNASPEEMTKYLTALRHYINLVTRQRY
>Xenopus_laevis_XP_018092481_2_peptide_YY_AP00400
YPTKPENPGNDASPEEMTKYLIALRHYINLVTRQRY
>Xenopus_laevis_XP_018093328_1_peptide_YY_AP00400
YPTKPENPGNDASPQEMAKYMTALRHYVNLITRQRY
>Protopterus_annectens_XP_043911415_1_peptide_YYlike_AP00400
YPPKPENPGDNASPEELAKYYSALRHYINLVTRQRY
>Microcaecilia_unicolor_XP_030077722_1_peptide_YYlike_AP00400
YPPQPENPGNNASPEEIAKYMSALRHYLNLVTRQRY
>Typhlonectes_compressicauda_GFOH01002608_AP00400
YPPQPENPGNNASPEEIAKYMSALRHYLNLVTRQRY
>Geotrypetes_seraphini_XP_033774811_1_peptide_YYlike_AP00400
YPPQPENPGNNASPEEMAKYMSALRHYLNLVTRQRY
>Caecilia_tentaculata_GFOD01013938_AP00400
YPPQPENPGNNASPEEIAKYMSALRHYLNLVTRQRY
>Rhinatrema_bivittatum_XP_029429419_1_peptide_YYlike_AP00400
YPPQPENPGNNASPEEMAKYLIALRHYLNMVTRQRY
>Bombina_bombina_XP_053568979_1_proneuropeptide_Y_AP00400
YPSKPDNPGEDAPAEDMAKYYSALRHYINLITRQRY
>Xenopus_laevis_NP_001081300_1_proneuropeptide_Y_precursor_AP00400
YPSKPDNPGEDAPAEDMAKYYSALRHYINLITRQRY
>Xenopus_laevis_NP_001161232_1_neuropeptide_Y_L_homeolog_precursor_AP00400
YPSKPDNPGDDAPAEDMAKYYSALRHYINLITRQRY
>Microcaecilia_unicolor_XP_030045826_1_proneuropeptide_Y_isoform_X1_AP00400
YPSKPDNPGEDAPAEDMAKYYSALRHYINLITRQRY
>Rhinatrema_bivittatum_XP_029444969_1_proneuropeptide_Y_isoform_X1_AP00400
YPSKPDNPGEDAPAEDMAKYYSALRHYINLITRQRY
>Geotrypetes_seraphini_XP_033791093_1_proneuropeptide_Y_isoform_X1_AP00400
YPSKPDNPGEDAPAEDMAKYYSALRHYINLITRQRY
>Caecilia_tentaculata_GFOD01016954_AP00400
YPTKPVHPGEDAPADEMARYYSALRHYINLITRQRY
>Protopterus_annectens_XP_043923483_1_proneuropeptide_Y_AP00400
YPSKPDNPGEDAPAEDLARYYSALRHYINLITRQRY
>Ichthyophis_kohtaoensis_1578330_594_1372_AP00400
YPSKPDNPGEDAPAEDMAKYYSALRHYINLITRQRY
