# Supplementary material for: Diversity and Molecular Evolution of Antimicrobial Peptides in Caecilian Amphibians
Source: Toxins (Basel). 2024 Mar 14;16(3):150. doi: 10.3390/toxins16030150 (PMC10975883; doi:10.3390/toxins16030150)
Supplement: Supplementary file 1 [file toxins-16-00150-s001.zip › Sequences_of_candidate_AMPs/AP00612_Chrombacin_AA_seqs.fas]

>Microcaecilia_unicolor_XP_030052162_1_secretogranin_1_isoform_X1
SSEFPDFYNSDEGIKKRHAIQNERRIISQRPLAEEEEKELENLAAMDLELQKIAEKLSNR
>Microcaecilia_dermatophaga_GFOE01029920
SSEFPDFYNSDEEIKKRHAIQNERRIISPRPLAEEEEKELENLAAMDLELQKIAEKLSNR
>Typhlonectes_compressicauda_GFOH01030935
SVEFPDFYNSDDEIKKRHAIQNERHIFSQRPLAEEEEKELENLAAMDLELQKIAEKLSTR
>Typhlonectes_natans_comp8596_c0_seq1
SVEFPDFYNSDEEIKKRHAIQNERHIFSQRPLAEEEEKELENLAAMDLELQKIAEKLSTR
>Caecilia_tentaculata_GFOD01045993
SVEFPDFYNSDEEIKKRHAIQNEKHIFSQRPLAEEEEKELENLAAMDLELQKIAEKLSTR
>Geotrypetes_seraphini_XP_033791625_1_secretogranin_1
SAEFPDFYNSDEEIKKRHAMQNERRIFSQRPLAEEEEKELENLAAMDLELQKIAEKLSNR
>Rhinatrema_bivittatum_GFOG01021416
SAEFPDFYNSDEEIKKRQAIPNERRILSQRPLAQEEEKELENLAAMDLELQKIAEKLSSR
>Xenopus_laevis_XP_018117985_1_secretogranin_1
SVEFPDFYDSEEIKKRNLNDRGSLGQRPLTEEEEKDLENLAIMDLELQKIAEKLSNS
>Xenopus_laevis_XP_018120560_1_secretogranin_1
SVEFPDFYDSEEIKKRHINDRGSLGQRPLTEQEEKELENLAIMDMELQKIAEKLSNS
>Bombina_bombina_XP_053565311_1_secretogranin_1
SVEFPDFYDSGEIKKRHFNESPNFNQRPLTDEEEKELENLAIMDMELQKIAEKLSNN
>Protopterus_annectens_XP_043912363_1_secretogranin_1
AAEFPYLYDTNEEGRKWYETDGEKRNTERRPLTKEEEKELENLATMDLELQKIAEKLNES
