# Supplementary material for: Diversity and Molecular Evolution of Antimicrobial Peptides in Caecilian Amphibians
Source: Toxins (Basel). 2024 Mar 14;16(3):150. doi: 10.3390/toxins16030150 (PMC10975883; doi:10.3390/toxins16030150)
Supplement: Supplementary file 1 [file toxins-16-00150-s001.zip › Sequences_of_candidate_AMPs/AP00812_Proenkephalin_AA_seqs.fas]

>Microcaecilia_unicolor_XP_030046014_1_proenkephalin_A
FPDSFLPSDEDAESYSKEIPEMEKRYGGFM
>Caecilia_tentaculata_GFOD01062712
FADSVLPSDEDAESYSKEIPEMEKRYGGFM
>Bombina_bombina_XP_053569123_1_proenkephalin_A
FADSLLPSDEDGESYSKEVPEMEKRYGGFM
>Rhinatrema_bivittatum_XP_029448560_1_proenkephalin_A
FADSFLPSDEDRESYSKEIPEMEKRYGGFM
>Typhlonectes_compressicauda_GFOH01002685
FADSFLPSDEEAENYSKEIPEVEKRYGGFM
>Xenopus_laevis_NP_001088343_2_proenkephalin_A_B_preproprotein
FTDSFLPSDEDGESYSKENPDMEKRYGGFM
