# Supplementary material for: Diversity and Molecular Evolution of Antimicrobial Peptides in Caecilian Amphibians
Source: Toxins (Basel). 2024 Mar 14;16(3):150. doi: 10.3390/toxins16030150 (PMC10975883; doi:10.3390/toxins16030150)
Supplement: Supplementary file 1 [file toxins-16-00150-s001.zip › Sequences_of_candidate_AMPs/AP01479_Adrenomedullin_AA_seqs.fas]

>Bombina_bombina_XP_053544911_1_pro_adrenomedullin
YRQSPHLHHFQTVRIGCRFGTCTVQNLAHQIFQYTNKDKDGTAPVNKISPQGY
>Xenopus_laevis_XP_018112787_1_pro_adrenomedullin
YRHTFHHLQSVRVGCRFGTCTVQNLAHQIFQYTDKDKDSTAPVNKISSQGY
>Xenopus_laevis_XP_018115779_1_pro_adrenomedullin
YRHNFHHLQSVKVGCRFGTCTVQNLAHQIFQYTDKDKDSTAPVNKISSQGY
>Microcaecilia_unicolor_XP_030055356_1_ADM
HRPSTDNLVKVGCRFGTCTVQNLAHVLYHYTDKQKDNAAPSRKMSSQGY
>Microcaecilia_dermatophaga_GFOE01039806
HRPSTDNLVKVGCRFGTCTVQNLAHVLYHYTDKQKDNAAPSRKMSSQGY
>Caecilia_tentaculata_GFOD01014715
HRPSTDNVVKVGCRFGTCTVQNLAHLLYHYTDKHKDNAAPSRKMSSQGY
>Typhlonectes_compressicauda_c20718_g1_i1
HRPSTDNGVKVGCRFGTCTVQNLAHLLYHYTDKHKDNAAPSRKMSAQGY
>Geotrypetes_seraphini_XP_033784275_1_ADM
HPPSKDTLVKVGCRFGTCTVQNLAHLLYHYMDKQKDNAAPSRKMSAQGY
>Rhinatrema_bivittatum_XP_029438804_1_ADM
QPPSPENVVKVGCRLGTCTLQNLAHQLHQYNDKDKDSTAPAKKMGSKGY
>Protopterus_annectens_XP_043914865_1_pro_adrenomedullin
YRQSDSGSQKHHTGPGCKFGTCAVHNLAYRVHQTATDKDKEISPASKISPQGY
