# Supplementary material for: Diversity and Molecular Evolution of Antimicrobial Peptides in Caecilian Amphibians
Source: Toxins (Basel). 2024 Mar 14;16(3):150. doi: 10.3390/toxins16030150 (PMC10975883; doi:10.3390/toxins16030150)
Supplement: Supplementary file 1 [file toxins-16-00150-s001.zip › Sequences_of_candidate_AMPs/AP01646_AP03568_AP02521_AP03569_AP02480_AP03435_AP03119_LEAP_AA_seqs.fas]

>Protopterus_annectens_XP_043913490_1_liverexpressed_antimicrobial_peptide_2like_isoform_X2_AP03568
MTPLWRMVGSKPHGAYCQYDHECLTRICRQGHCAFQKGYES
>Rhinatrema_bivittatum_XP_029463355_1_liverexpressed_antimicrobial_peptide_2_AP01646
MTPFWRMVGSKPLGAYCVQGLECTTKICRKGHCAYQMPFES
>Geotrypetes_seraphini_XP_033800239_1_liverexpressed_antimicrobial_peptide_2_AP01646
MTPFWRMVGSKPLGAYCVQDLECTTRICRKGHCAYNVPFES
>Caecilia_tentaculata_GFOD01047458_AP03568
MTPFWRMVGSKPVGAYCVQGLECTTKICRKGHCAYDVKFES
>Xenopus_laevis_XP_041428503_1_liverexpressed_antimicrobial_peptide_2like_AP01646
MTPFWRTVGSKPLGAYCNQGMECTTKICRRGQCAYLLQYRS
>Microcaecilia_unicolor_XP_030048346_1_liverexpressed_antimicrobial_peptide_2like_AP03119
RSMLWRWITLRPVGATCTGNAECSTTYCRDGHCSLQVFSS
>Ichthyophis_kohtaoensis_Contig56443_AP01646
MTPFWRMVGSKPLGAFCVQGIECTTKICRKGHCAYQLQFKSX
>Ichthyophis_kohtaoensis_Contig6311_AP03119
RSMLWRWITLRPVGATCTGNAECSTTYCRDGQCSLIVFSSX
