# Supplementary material for: Diversity and Molecular Evolution of Antimicrobial Peptides in Caecilian Amphibians
Source: Toxins (Basel). 2024 Mar 14;16(3):150. doi: 10.3390/toxins16030150 (PMC10975883; doi:10.3390/toxins16030150)
Supplement: Supplementary file 1 [file toxins-16-00150-s001.zip › Sequences_of_candidate_AMPs/AP01676_Beta_amyloid_AA_seqs.fas]

>Protopterus_annectens_XP_043927288_1_amyloid_beta_precursor_protein_isoform_X1
DTEFQHDSGFEVHHQKLVFFAEDVSSNKGAIIGLMVGGVVIA
>Bombina_bombina_XP_053561974_1_amyloid_beta_precursor_protein_isoform_X1
DTEYRHDTGYEVHPQKLVFFAEDVGSNKGAIIGLMVGGVVIA
>Xenopus_laevis_NP_001079564_1_uncharacterized_protein_LOC379251_precursor
DSEYRHDAAYEVHHQKLVFFADEVGSNKGAIIGLMVGGVVIA
>Xenopus_laevis_NP_001082098_1_amyloid_beta_precursor_protein_L_homeolog_precursor
DSEYRHDTAYEVHHQKLVFFAEEVGSNKGAIIGLMVGGVVIA
>Microcaecilia_unicolor_XP_030060133_1_amyloid_beta_precursor_protein_isoform_X1
DTEFHHDSAYEVHHQKLVFFAEEVGSNKGAIIGLMVGGVVIA
>Microcaecilia_dermatophaga_GFOE01012675
DTEFHHDSAYEVHHQKLVFFAEEVGSNKGAIIGLMVGGVVIA
>Typhlonectes_compressicauda_GFOH01030922
DTEFHHDSAYEVHHQKLVFFAEEVGSNKGAIIGLMVGGVVIA
>Caecilia_tentaculata_GFOD01023041
DTEFHHDSAYEVHHQKLVFFAEEVGSNKGAIIGLMVGGVVIA
>Geotrypetes_seraphini_XP_033796926_1_amyloid_beta_precursor_protein_isoform_X1
DTEFHHDSSYEVHHQKLVFFAEEVGSNKGAIIGLMVGGVVIA
>Rhinatrema_bivittatum_GFOG01033801
DPDFHHDSAYEVHHQKLVFFAEEVGSNKGAIIGLMVGGVVIA
>Ichthyophis_kohtaoensis__27372_1205_86907
DTEFHHDSSYEVHHQKLVFFAEEVGSNKGAIIGLMVGGVVIA
