# Supplementary material for: Diversity and Molecular Evolution of Antimicrobial Peptides in Caecilian Amphibians
Source: Toxins (Basel). 2024 Mar 14;16(3):150. doi: 10.3390/toxins16030150 (PMC10975883; doi:10.3390/toxins16030150)
Supplement: Supplementary file 1 [file toxins-16-00150-s001.zip › Sequences_of_candidate_AMPs/AP02012_AP02680_GADPH_AA_seqs.fas]

>Protopterus_annectens_XP_043935514_1_glyceraldehyde3phosphate_dehydrogenaselike_AP02680
MVKVGINGFGRIGRLVTRAALKSGKVDIVAIND
>Protopterus_annectens_XP_043935519_1_glyceraldehyde3phosphate_dehydrogenase_isoform_X3_AP02012
MVKVGINGFGRIGRLVTRAALKSGQVDIVAIND
>Protopterus_annectens_XP_043935520_1_glyceraldehyde3phosphate_dehydrogenase_isoform_X1_AP02680
MAKVGINGFGRIGRLVTRAAKQSGQVNIVAIND
>Protopterus_annectens_XP_043935522_1_glyceraldehyde3phosphate_dehydrogenase_AP02012
MVVPIGINGFGRIGRLVCRAAVQKGTVNVVAIND
>Bombina_bombina_XP_053552461_1_glyceraldehyde3phosphate_dehydrogenase_AP02012
MVKIGINGFGRIGRLVTRAAINSGKVQVVAIND
>Geotrypetes_seraphini_XP_033779719_1_glyceraldehyde3phosphate_dehydrogenase_AP02012
MVNVGVNGFGRIGRLFTRAACTSDKIHVVAIND
>Caecilia_tentaculata_GFOD01040844_AP02012
MVNVGVNGFGRIGRLFTRAAFNSGKVIVVAIND
>Microcaecilia_dermatophaga_GFOE01032914_AP02012
MVNIGVNGFGRIGRLVTRAAIVSGKLKVVAIND
>Typhlonectes_compressicauda_GFOH01043243_AP02012
MVKVGINGFGRIGRLVARAAFCSDKVTVVAIND
>Rhinatrema_bivittatum_GFOG01070379_AP02012
NGFGRIGRLVARAAFCSDKVTVVAIND
>Typhlonectes_natans_comp2728_c0_seq1_AP02012
MVKVGINGFGRIGRLVARAAFCSDKVTVVAIND
>Microcaecilia_unicolor_GFOF01035289_AP02012
MVKIGINGFGRIGRLVARAAFNSNKVEVVAIND
>Microcaecilia_unicolor_XP_030043748_1_glyceraldehyde3phosphate_dehydrogenase_AP02680
MVKVGINGFGRIGRLVARAAFNSNKVEIVAIND
>Rhinatrema_bivittatum_GFOG01070378_AP02012
MVKVGINGFGRIGRLVARAAFNSNKVEVVAIND
>Typhlonectes_compressicauda_GFOH01043250_AP02680
MVKVGINGFGRIGRLVARAAFNSNKVEIVAIND
>Rhinatrema_bivittatum_GFOG01028282_AP02012
MVNIGINGFGRIGRLVARAAFQSDKVKVVAIND
>Typhlonectes_compressicauda_GFOH01043249_AP02012
MVNIGINGFGRIGRLVARAAFQSDKVKVVAIND
>Microcaecilia_dermatophaga_GFOE01039170_AP02012
MVNIGINGFGRIGRLVARAAFQSDKVKVVAIND
>Caecilia_tentaculata_GFOD01014947_AP02012
MVNIGINGFGRIGRLVARAAFQSDKVKVVAIND
>Microcaecilia_unicolor_GFOF01035290_AP02012
MVNIGINGFGRIGRLVARAAFQSDKVKVVAIND
>Bombina_bombina_XP_053578115_1_glyceraldehyde3phosphate_dehydrogenase_AP02012
MVKVGINGFGRIGRLVTRAAIISGKVDVVAIND
>Xenopus_laevis_NP_001080567_1_glyceraldehyde3phosphate_dehydrogenase_AP02012
MVKVGINGFGCIGRLVTRAAFDSGKVQVVAIND
>Xenopus_laevis_NP_001080768_1_glyceraldehyde3phosphate_dehydrogenase_L_homeolog_AP02012
MAKVGINGFGRIGRLVTRAAFMSGKVQVVAIND
>Microcaecilia_unicolor_XP_030055101_1_glyceraldehyde3phosphate_dehydrogenaselike_AP02680
MVKVGVNGFGHIGRLFTRAAFNSVKVEVVAIND
>Geotrypetes_seraphini_XP_033819688_1_glyceraldehyde3phosphate_dehydrogenase_testisspecific_AP02012
MPDLAVGINGFGRIGRLVLRACLEKGIKVVAVND
>Rhinatrema_bivittatum_XP_029432574_1_glyceraldehyde3phosphate_dehydrogenase_testisspecific_AP02012
MSDLTVGINGFGRIGRLVLRACVEKGIRVVAVND
>Typhlonectes_compressicauda_GFOH01003624_AP02012
MSDLAVGINGFGRIGRLVLRACLEKGIRVVAVND
>Typhlonectes_natans_comp34548_c0_seq1_AP02012
MSDLAVGINGFGRIGRLVLRACLEKGIRVVAVND
>Caecilia_tentaculata_GFOD01027857_AP02012
MSDLAVGINGFGRIGRLVLRACLEKGIQVVAVND
>Microcaecilia_unicolor_XP_030068743_1_LOW_QUALITY_PROTEIN:_glyceraldehyde3phosphate_dehydrogenase_testisspecific_AP02012
MSDLAVGINGFGRIGRLVLRACLEKGIRVAAVND
>Microcaecilia_dermatophaga_GFOE01017786_AP02012
MSDLAVGINGFGRIGRLVLRACLEKGIRVAAVND
>Ichthyophis_kohtaoensis_Contig43861_AP02012
MSDLMVGINGFGRIGRLVLRACLEKGIRVVAVND
