# Supplementary material for: Diversity and Molecular Evolution of Antimicrobial Peptides in Caecilian Amphibians
Source: Toxins (Basel). 2024 Mar 14;16(3):150. doi: 10.3390/toxins16030150 (PMC10975883; doi:10.3390/toxins16030150)
Supplement: Supplementary file 1 [file toxins-16-00150-s001.zip › Sequences_of_candidate_AMPs/AP02257_AP02766_AP03456_Lysozyme_C_AA_seqs.fas]

>Bombina_bombina_XP_053551433_1_lysozyme_C_1_like
KVFTKCELAKVLKTAGLDGYYGYSLANWMCMAYYESRYTTNAKYDNGWSRDYGVFQINSYWWCNDGITSGTKNACSISCSSLMNDDISDDIVCAKRVVRDPNGMGAWVAWNNYCKNADVSSFVSGCAL
>Xenopus_laevis_XP_041429812_1_lysozyme_C_1
KVFTKCELAKVLKAGGLDGYYGYSLANWMCLSYYESRYTTNAMYDNGWSRDYGVFQINSYWWCNDGKTSGAVAACGISCSNLMNDDITDDITCAKRVVRDPNGMGAWVAWNNYCKNKDVSSFVSGCVL
>Microcaecilia_unicolor_XP_030047892_1_lysozyme_C_1_like
KVFSKCELASAFKRGGLDGYYGYSLANWMCLAYYESRYNTAAVNNNGPSRDYGVFQINSYWWCNDGQTSGSKNACGISCSNFLNDDISDDIVCAKRVVRDPQGMNAWVAWKNYCKGKDVSSFTSGCAL
>Typhlonectes_compressicauda_GFOH01008279
KVFSKCELASALKRGGLDGYYGYTLANWMCLAYYESRYNTAAVNNNGPSRDYGVFQINSYWWCNDGQTSGSKNACGISCSRLLDDNISDDITCAKRVVRDPQGMNAWVAWKNYCKGKDVSSFISGCAL
>Caecilia_tentaculata_GFOD01062734
KVFSKCELASALKRGGLDGYYGYTLANWMCLAYYESRYNTAAVNNNGPSRDYGVFQINSYWWCNDGQTSGSKNACGISCSRLLDDNISDDITCAKRVVRDPQGMNAWVAWKNYCKGKDVSSFISGCAL
>Rhinatrema_bivittatum_GFOG01012298
KVFSKCELASALKRGGLDGYYGYTLANWMCLAYYESRYNTAAVNNNGPSRDYGVFQINSYWWCNDGQTSGSKNACGISCSRLLDDNISDDITCAKRVVRDPQGMNAWVAWKNYCKGKDVSSFISGCAL
>Microcaecilia_dermatophaga_GFOE01009703
RVFSKCELLSALKNGGMADYHGISLANWMCLAYYESGYNTAAVNNNGPSRDYGIFQINSYWWCNDGKTRGAKDACHISCSSLLNNNISDDITCAKRIVRDPQGINAWVAWRNHCKGRDLSRFVSGC
>Microcaecilia_unicolor_XP_030049767_1_lysozyme_C_1_like
RVYSKCELASALKRGGMAGYHGITLANWMCLAYYESGYNTAAVNNNGPSRDYGIFQINSYWWCNDGKTRGSKNACGISCSSLLNNDISNDIACAKRVVRDPQGINAWVAWRNHCKGRDLSRFVSGCKL
>Microcaecilia_unicolor_GFOF01044679
RVYSKCELASALKRGGMAGYRGITLANWMCLAYYESGYNTAAVNNNGPSRDYGIFQINSYWWCNDGKTRGSKNACGISCSSLLNNDISNDIACAKRVVRDPQGINAWVAWRNHCKGRDLSRFVSGCKL
>Typhlonectes_compressicauda_GFOH01008278
KVFSKCELASALKRGGLDGYYGYTLANWMCLAYYESRYNTAAVNNNGPSRDYGIFQINSYWWCNDGKTRGSKNACGISCSSLLNNDISNDIACAKRVVRDPQGINAWVAWRNHCKGRDLSRFVSGCKL
>Microcaecilia_unicolor_XP_030049764_1_lysozyme_C_like_isoform_X1
RVFSKCELASALKRGGMAGYHGITLANWMCLVHHESGYNTTAVNDNGPSRDYGIFQINSYLWCNDGQTLGSKNECGINCSSLLNIDIGDDIACAKTVVRKPQGINAWASWRTDCKGRNLSSFVSGCTV
>Bombina_bombina_XP_053572798_1_lysozyme_C
KEYERCELARTMKSMGLDGYRGYSLPNWVCTAYFESNFNTRSKNFNRGDNSTDYGILQINSRWWCFDGMTPGYHNACRVNCDALLVDDISASVNCAKRVVSDPQGMAAWVAWRNNCRGRDLSKWTKDCGV
>Microcaecilia_unicolor_XP_030071317_1_lysozyme_C
KVFERCEFAARAKSLGLDGFRGYSLPNWVCTAFHESRFNTRATNFNRIDNSTDYGILQINSRWWCFDGKTPRSKNACGINCSELMTDDITASVICAKRVVSDPAGMGAWVAWRNYCQGRDLSEWIKGCRL
>Microcaecilia_dermatophaga_GFOE01033467
KVFERCEFAAEAKRLGLDGFRGYSLPNWVCTAFHESRFNTRATNFNRIDNSTDYGILQINSRWWCFDGKTPRSKNACGINCNDMLTDDITVSVICAKRVVSDPAGMGAWVAWRNNCQGRDLSEWIKGCRL
>Typhlonectes_compressicauda_GFOH01027600
KIYERCDFAAQAKRQGLDGYKGYSLPNWVCTAYYESRFNTRATNFNRIDNSTDYGILQINSRWWCFDGKTPRAKNACGINCNDLLTDDITAALTCAKRVVSDPAGMEAWVAWRNNCKGKDLSGWIKDCRL
>Typhlonectes_natans_comp9607_c0_seq2
KIYERCDFAAQAKRQGLDGYKGYSLPNWVCTAYYESRFNTRATNFNRIDNSTDYGILQINSHWWCFDGKTPRAKNACGINCNDLLRDDITAALTCAKRVVSDPAGMKAWVAWQNNCKGKDLSGWIKDCRL
>Caecilia_tentaculata_GFOD01038437
KIYERCEFAAEAKRQGMDGYRGYSLPNWVCTAYYESGFNTRATNFNRIDNSTDYGIIQINSRWWCLDGKTPKAINACNINCSELQTDDITAALTCAKRVVSDPAGMGAWVAWRNNCQGKDLSGWIKDCRL
>Geotrypetes_seraphini_XP_033806646_1_lysozyme_C
KIFEKCEFAVNAKSLGMDGFRGYSLPNWVCTAFYESSFNTRATNFNPGDNSTDYGILQINSRWWCSDGKTPRSKNACGINCNELLNDDITKALVCAKRVVSDPSGMSAWVAWRNHCKGRDLSEWIKGCRL
>Geotrypetes_seraphini_comp26692_c0_seq1
KILEKCEFAVIAKRLGMDGFRGYSLPNWVCTAFYESSFNTRATNFNPGDNSTDYGILQINSRWWCSDGKTPRSKNACGINCSELLNDDITKALVCAKRVVSDPSGMSAWVAWRNHCKGRDLSEWIKGCRL
>Rhinatrema_bivittatum_GFOG01062840
TIYERCEFAAVCKKNGLDGFHGYSLANWVCTAYFESRFNTRAVNFNRVDGSTDYGIYQINSRWWCNDGKTPRAKNACGINCSELQKDDIIAAITCAKRVVKDAGMSAWVAWRNNCQGRDLSQWIKDCKL
>Rhinatrema_bivittatum_XP_029453078_1_lysozyme_C_like
KIFERCEFAAVCKKNGLDDFRGYSLANWVCTAYFESRFNTRAVNFNRVDNSTDYGIFQINSRWWCNDGKTPRAKNACGINCSELQKDDIIAAITCAKRVVSDPAGMSAWVAWRNNCQGRDLSQWIKDCKL
>Caecilia_tentaculata_GFOD01038439
KIYERCEFAAEVKRQGLDGYWGYSVADWVCTAYYESGFNTRATNFNKIDGSTDCGILQINSRWWCSDGKTPRAKNACNIKCSELQTDDITAALTCAKRVVSDPAGMGAWVTWQKYCQGKDLSRWIKGCIF
>Xenopus_laevis_XP_018107197_1_lysozyme_C
KLFERCELAGTMKKMGLDGYRGYSLPNWVCTAFFESSFYTDRTNFNRGDNSTDYGILQINSRWWCNDDKTPRSHNACNINCRDLLSDDITQSVICAKRVVRDPQGMEAWVGWRNHCKGRDLSQWIKDCKL
>Bombina_bombina_XP_053552216_1_lysozyme_C_1
NKYTSCELLQIFRETKLDGYRGIGAETWICIAKHQSDYKTNALNDNGSSRDYGIFQINSRWWCDDKKTKNTANGCKKSCSSFLNDDITDDIECAKRVVRDPQGLNAWIVYPTQCQGKDLSNFVSGC
>Bombina_bombina_XP_053576946_1_lysozyme_C_1_like
RRYSQCELLKIFRKTRLDGYRGIGAATWICIAKHESNYRTNVVNNNGPSRDYGIFQINSRWWCNDGKTPKTANGCKKSCSSFLNNDITDDIECAKRVVRDPQGVNAWVVYRKYCKGKDLRKYVRGC
>Bombina_bombina_XP_053576898_1_lysozyme_C_1_like
KKYSKCELTRIFGETKLHRYQGIGATTWICITKHESDYKTNAIHDNGSSRDYGIFQINSRWWCDDGKTANTANGCNKPCSSFMNDDITDDIECAKRVVKDPQGLDAWVAYTKHCKGKDMRKYKC
>Bombina_bombina_XP_053576911_1_lysozyme_C_1_like
KKYSNCELTRIFGKTKLDGYQGIGATTWICIAKHESDYKTNAIHDNGSSRDYGIFQINSRWWCDDGKTANTANGCNKPCSSFLNDDITDDIECAKRVVRDPQGLNAWVVYTKHCKGKDMSKYKC
>Bombina_bombina_XP_053576932_1_lysozyme_C_1_like
KQYSPCELIKIFQQKGLDQYQGVGAATWICIAKHESDYKTDAINDNGPSRDYGIFQINSRWWCDDGKTANTANGCNKPCSSFLNDDITDDIECAKRVVRDPQGLNAWVAYTKHCKGKDMSKYKC
>Bombina_bombina_XP_053550581_1_lysozyme_C
QAIERCVLVEALRNAGDVSIKGYTIADYVCLASYASHYDTSLNISATEYGIFQINGYWWCDDKKSVARKNLCGVLCTDLLNHDLEDDIKCAKRVVQDPKGFNAWIPWVKYCKGKNLDEFVAGC
>Xenopus_laevis_XP_018093323_1_lysozyme_C
WALDRCSVVRAIRNGGVIGIKGYTTGDYVCLAYQASRYDTYLNRSPTEYGIFQINSYWWCDDGRTVGRKNLCGMSCRNLLNSNIEDDVRCLKRIVRDPNGLSAWSVWSRYCKGRDLSSYTRGC
>Xenopus_laevis_XP_018090284_1_lysozyme_C
WALDRCSVVEAIRNGGVIGIKGYTLGDYVCMAYHASRYDTSLNRSPTEYGIFQINSYWWCDDGRTVGRKNLCGMSCRNLLNSNIEDDVRCLKRILRDPNGLSAWSVWTRYCKGRDLSSYSNWC
>Xenopus_laevis_XP_018090286_2_lysozyme_C
WALNRCSVVNAIRRGGLVGIKGYSLGDYVCMAYHASRYDTSLNRSPTEYGIFQINSYWWCDDGKTPGRKNLCGIRCKNLLNTNISDDVNCLKRIVRDPNGLGASTPWKKYCKGKNVSSYATGC
>Xenopus_laevis_XP_018093325_1_lysozyme_C
WALDRCSVVRAIRRGGVVGIKGYTLGDYVCLAYHASRYDTSLNRSPTEYGIFQINSYWWCDDGKTPRRKNLCGLPCKNLLNTNISDDVKCLKTIVSDPNGLGAWNAWKNNCKGKNVSSYVRGC
>Bombina_bombina_XP_053550559_1_lysozyme_C
FALDRCSVVRALRNGGVVGIKGYTLGDYVCLVHYASYYDEYLNRSPSEYGIFQINSYWWCDDGRTVGRKNLCGVPCRNLLGDYLGDDIRCLKRIVRDPKGLGAWSVWRNNCQGRDLSRFTRGC
>Bombina_bombina_XP_053550572_1_lysozyme_C
FAMDRCSVVRALRNGGVVGIKGYTLGDYVCLVHYASYYDEYLNRSPSEYGIFQINSYWWCDDGRTVGRKNLCGVPCRNLLGRYLGDDIRCLKRIVNDPNGLGAWSAWRNNCQGRDLSRFTSGC
>Geotrypetes_seraphini_XP_033791965_1_lysozyme_C_milk_isozyme_like_isoform_X2
EALGACDVIEAARIAMLDGFKGYSAENYACLANSASQYNTSFQGSPSEYGMFQISNFWCNSKSGENNPCGISCAKLMDSNISDDIQCVKRIVQDPKGLDSWDPWVNSCKGRDLIGFICKT
>Geotrypetes_seraphini_XP_033794819_1_lysozyme_C_milk_isozyme_like_isoform_X2
EAIGHCEVVKAAKWAGLDGYKGYSAANYACLAYYASYYDTSLHNSPTEYGIFQINSAWWCNNSRRDNKACKIQCSALLDSNILDDIMCVKRIVQDPQGLNAWIPWKENCKGRDLSHFNC
>Microcaecilia_unicolor_XP_030054232_1_lysozyme_C_milk_isozyme_like
EAIGKCEVVEAARWAGLDGYKGYSAANYACLAYYASYYDTSLHNSPTEYGLFQINSYWWCNNSWRDNKACKIRCSSLLDSNIYDDIRCVKRIVQDPNGLDAWTPWVQNCKGRDLRRFNC
>Microcaecilia_unicolor_XP_030054233_1_lysozyme_C_milk_isozyme_like
EAIGKCEVVEAARWAGLDGVKGYSAANYACLAYYASYYDTSLNNSPTEFGIFQINGDWWCNYNWEENKPCNILCSDLLDSNIYDDILCVKRIVQDPNGLDAWTPWVQNCKGKDLSAFSC
>Caecilia_tentaculata_GFOD01008562
EAIGKCEVVKAVEWAGLDGYKGYSAANYACLAYYASRYDTSLNNSPTEYGIFQINSDWWCNRTSRDNNACKILCSSLLNSNIYDDIMCVKRIVQDPNGLHAWTTWVQNCKNRGLHRFTC
>Geotrypetes_seraphini_XP_033792215_1_lysozyme_C_milk_isozyme_like
EAIGKCDVVRAAKSVGLHEYKGYSAANYACLAYYASNYDTSLNRSPTEYGIFQINSGWWCKKHWNDKKPCNVLCSDLLDRNIYDDLRCVKRIVQDPNGLHAWTPWVRYCKGTNLKRFDC
>Typhlonectes_compressicauda_GFOH01005790
EAIGNCEVIKAARSAKLDGFKGYAAENYACLAYYASGYDTSLHNYPTEYGLFQINGDWWCNSKEGDNKPCNMQCSSLLDDNINDDMLCVKRIVQDPKDLHAWDPWVYHCKGKDLRNFRC
>Caecilia_tentaculata_GFOD01011970
EAIGQCEVYDAAKLAGLDGFKGYSAENYVCLAFFASGYDTSLHNYPTEFGIFQINNEYWCNIKKSDNKACKMQCTSLLDTNINDDMSCVKRIVQDPKGLDAWLPWVENCKGKDLRGFKC
>Rhinatrema_bivittatum_XP_029442202_1_lysozyme_C_milk_isozyme_like
EVMEKCEVYKAVVDAGLDGYRGYSAANYVCLAYYSSDYDTSLNKSPHEFGIFQINSYWWCNVNPEDNKACKISCSSLLDSNISDDLKCVKRIVQDPNALSAWTSWIQNCKGRNLLAFQC
>Microcaecilia_unicolor_GFOF01011301
EAIGECEVIAEARAASLEGYKGYSLENYACLAFYASNYDTSFQRTPDEFGIVQINRMWCNVGPKDNNPCGIPCSSLLDNDLSDDMKCVKRIVQDPNGLAAWNPWTEYCKDKDLSQFKCLS
>Microcaecilia_dermatophaga_GFOE01008547
ETTGPCEVIAAAKAASLETFKGYGLENYVCLAYHASAYDTSFQQTPTEFGMFQINRMWCNVNPNDTNPCGILCSSLLDDDISDDMKCVKRIVQDPKGLDAWYPWTEYCKGKDLIQYKCPS
>Microcaecilia_dermatophaga_GFOE01008546
ETTGPCEVIAAARAASLPGFKGYALENYACLAYFASRYNTSLHKCTEFGAFQISRLWCNMNPGDNKPCGIPCSFLLDCDISDDMDCVKRIIQDRNGLEAWDTWTVFCKGKDLSQFSCNP
