# Supplementary material for: Diversity and Molecular Evolution of Antimicrobial Peptides in Caecilian Amphibians
Source: Toxins (Basel). 2024 Mar 14;16(3):150. doi: 10.3390/toxins16030150 (PMC10975883; doi:10.3390/toxins16030150)
Supplement: Supplementary file 1 [file toxins-16-00150-s001.zip › Sequences_of_candidate_AMPs/AP02353_Vasostatin_AA_seqs.fas]

>Microcaecilia_unicolor_XP_030071029_1_chromogranin_A_isoform_X1
FPLVNQKNEDDAKVMKCILEVISDTLSKPHPLPISAECLDILRRDERIVSILRHQNLLKELQELATEGAREREKQE
>Microcaecilia_unicolor_GFOF01025207
FPLVNPKNEDDAKVMKCILEVISDTLSKPHPLPISAECLDILRRDERIVSILRHQNLLKELQELATEGAREREKQE
>Microcaecilia_dermatophaga_GFOE01008758
LPLVNEKNEDDAKVMKCIVEVISDTLSKPHPLPISAECLDILKEDKRIASILRHQNLLKALQELATEGAREREKQE
>Geotrypetes_seraphini_XP_033809002_1_chromogranin_A_isoform_X1
LPLSNQMNQDDAKVMKCIVEVISDTLSKPNPLPISAECLEILRGDERIKSILWHQNLLKELQELATEGARERERQE
>Typhlonectes_compressicauda_GFOH01008005
LPLSNQMNEDDAKVMKCIVEAISDMLSKPHPLPISAECLETLRGDERIVSIFRHRNLLKELQELATEGAREREKQE
>Caecilia_tentaculata_GFOD01018774
LPLSNQMNEDDAKVMKCIVEVISDTLSKPHPLPISAECLESLRGDERIVSILRHQNLLKELQELATEGAREREKQE
>Rhinatrema_bivittatum_XP_029453694_1_chromogranin_A
LPLPNQMGEDDLQVMKCIVEVIANTLAKPKQLPISAECLDTLRGDDRIMSILRHQNLLKELQELAAQGANEREEQK
>Rhinatrema_bivittatum_c81884_g1_i1
LPLPNQMGEDDLQVMKCIVEVISNTLAKPKQLPISAECLDTLRGDDRIMSILRHQNLLKELQELAAQGANEREEQK
>Xenopus_laevis_NP_001088193_1_chromogranin_A_S_homeolog_precursor
LPLPEPANNKDTKVMKCIVEVISHSLSKPSTVPISQECLETLKGDDRIISILRHQNLLKELQELASEGASKREQKK
>Xenopus_laevis_XP_018087543_1_chromogranin_A_S_homeolog_isoform_X1
FPLPEPANNKDTKVMKCIVEVISHSLSKPSTVPISQECLETLKGDDRIISILRHQNLLKELQELASEGASKREQKK
>Xenopus_laevis_XP_018085930_1_chromogranin_A_isoform_X1
FPLSEPANDKDTKVMKCIVEIISHSLSKPSTATISQDCLETLRGDDRIISILRRQNLLKELQELASEGATKREQKK
>Protopterus_annectens_XP_043930506_1_chromogranin_A_isoform_X1
LPINNQRNQDDVKVMKCIVEVISDTLSKPSPLPVSQECLDFLRRDERIISILHHQHLLKELQEIAEQGAKERLPEP
>Protopterus_annectens_XP_043918942_1_ABC_transporter_F_family_member_4_like_isoform_X1
MPLSSQISQEDEKITKCIVEVLADTLSKPEPVPLNKECMKILKEDERVLAMLQHQNLLRELEDLAHHETPQNKHS
>Microcaecilia_unicolor_XP_030074883_1_coiled_coil_domain_containing_glutamate_rich_protein_2
VPLSTQLSEEEEKVTKCIVEVLVDSMSKPSPGEVSSECLKILKEDERILAMMHHQHLLKELEDLAHRENSKHRLGHE
>Microcaecilia_unicolor_GFOF01052731
VPLSTQLSEEEEKVTKCIVEVLVDSMSKPSPGEVSSECLKILKEDERILAMMHHQHLLKELEDLAHQENSKHRLGHE
>Microcaecilia_dermatophaga_GFOE01032536
VPLSTQLSEEEEKVTKCIVEILLDSMSKPSPGEVSSECLKILKEDERILALMHHQHLLKELEDLAHRENSKHRLGHE
>Geotrypetes_seraphini_XP_033809905_1_coiled_coil_domain_containing_glutamate_rich_protein_2
VPLSTRLSEEEEKVTQCIVEVLVDSVSKPSPGEVSSECLKILKEDERVLAMMHHQHFLKELEDMAHRENSKHRLGHE
>Ichthyophis_kohtaoensis__466590_3301_26850
VPLSTQLSEEEEKVTKCIMEVLVDSLSKSNPGEVSSECLKILQEDERVLAMLHHQHLLKELEVLAHRENSKHRLGHE
>Rhinatrema_bivittatum_XP_029475964_1_coiled_coil_domain_containing_glutamate_rich_protein_2
VPLSTQLSEEEEKVTKCIMEVLVDSLAKPNQGEVSSECMKILKEDERVVAMLHHQHLLKELEDLAHREHSNHRLGHE
>Typhlonectes_compressicauda_c69517_g22_i1
FPLSTQLSEGEEKVTKCILEVLVDSLSKASPGEVSSECLKTLKEDDRLLVMLHHQHLLKELEDLVHRENSKHRLGHE
>Xenopus_laevis_XP_018085794_1_cilia__and_flagella_associated_protein_251_isoform_X2
IPLSTRLSEEEEKVSKCIMEILTNAISTPRAEHVSSSCLRILKEDERVLSMMHQQHLLRELEEMTHRERSKHLEEE
>Xenopus_laevis_XP_018089338_2_vicilin_like_seed_storage_protein_At2g18540_isoform_X2
IPLSTRLSEEEEKVSKCIMEILTNALSTPRAEHVSSSCLRILQKDERVLSMMHQQHLLRELEDLTHREKSKHLEEE
