# Supplementary material for: Diversity and Molecular Evolution of Antimicrobial Peptides in Caecilian Amphibians
Source: Toxins (Basel). 2024 Mar 14;16(3):150. doi: 10.3390/toxins16030150 (PMC10975883; doi:10.3390/toxins16030150)
Supplement: Supplementary file 1 [file toxins-16-00150-s001.zip › Sequences_of_candidate_AMPs/AP02517_A1P_AA_seqs.fas]

>Bombina_bombina_XP_053545331_1_alpha_1_antiproteinase
PMMLPPSIKFNRPFFLTIYNATTESLLFLAKIVDPLK
>Bombina_bombina_XP_053553483_1_alpha_1_antitrypsin
PLMLPPSIKFNKPFFLTIYHIPTRSLSFLGKIVNPLK
>Bombina_bombina_XP_053553487_1_alpha_1_antitrypsin
PMMLPPSIKFNRPFFLTIYHIPTRSLSFLGKIVNPLK
>Bombina_bombina_XP_053553482_1_alpha_1_antitrypsin
SVMMPPSITIDRPFIVSIYHKPTKSLTFIGKIVNPLK
>Xenopus_laevis_NP_001080271_1_serpin_peptidase_inhibitor_clade_A_alpha_1_antiproteinase_antitrypsin_member_1_S_homeolog_precursor
PMMIPPNIKFNQPFLITIYDQETRSTLFLGRITNPKN
>Xenopus_laevis_NP_001081358_1_serpin_peptidase_inhibitor_clade_A_alpha_1_antiproteinase_antitrypsin_member_1_L_homeolog_precursor
PMMLPPNIQYNRPFLLTIYDMETKHTLFLGRIANPKN
>Xenopus_laevis_NP_001087296_1_serine_or_cysteine_proteinase_inhibitor_clade_A_member_3K_L_homeolog_precursor
PMMVPSRIEFNKPFLIIIYGQETRSNYFMGRIMNPKK
>Bombina_bombina_XP_053545335_1_alpha_1_antitrypsin_like_protein_GS55_MS
TMSLSPSVVFNRPFLIVFYHRPTRSLPFIGKIVNPTA
>Bombina_bombina_XP_053553488_1_alpha_1_antitrypsin_like_protein_GS55_MS
TMSLSPSVVFNRTFLIVFYHRPTRSLPFIGKIVNPTA
>Microcaecilia_unicolor_XP_030071244_1_alpha_1_antitrypsin_like_protein_GS55_MS
PMSLPQTLEINRPFLMAICEHVTHTIIFMGKIVNPTAQ
>Typhlonectes_compressicauda_GFOH01056891
PMSLPQTLEINRPFLMAICEHVTHTIIFMGKIVNPTAQ
>Rhinatrema_bivittatum_GFOG01012608
PMSLPQTLEINRPFLMAICEHVTHTIIFMGKIVNPTAQ
>Microcaecilia_dermatophaga_GFOE01032698
PMSLPFTLKMNSPFLLAIVDHSSHSILFMGKIVNPTAQ
>Typhlonectes_compressicauda_GFOH01051912
PMSVPRTVEFNHPFLFFIYHHRTHSILFIGKVVNPTEH
>Microcaecilia_unicolor_GFOF01053311
PMSVPRTVEFNHPFLFFIYHHRTHSILFIGKVVNPTEH
>Rhinatrema_bivittatum_GFOG01028310
PMSVPRTVEFNHPFLFFIYHHRTHSILFIGKVVNPTEH
>Rhinatrema_bivittatum_GFOG01028309
PMSIPPTVKFNRPFLCIIYHHRTHSILFMGKVVNPTAH
>Typhlonectes_natans_comp10381_c0_seq1
PVSLPPTVKFNRPFLSLIYHHETHSILFIGKVVNPTEH
>Rhinatrema_bivittatum_GFOG01022646
PMSASTTVKYNKPFLILVYYYKTKSILFLGKIVDPSAK
>Rhinatrema_bivittatum_XP_029453735_1_alpha_1_antitrypsin_like
RMSVPFTIKMNRPFLLLIASDETKSILFMGKVADPTAK
>Rhinatrema_bivittatum_GFOG01081567
RMFVPFTIKMNRPFLLLIASDETKSILFMGKVADPTAK
>Rhinatrema_bivittatum_XP_029453739_1_alpha_1_antitrypsin_like
PMSVPPIINCDRPFLFLIFSHETKTILFLGKVAEPTAE
>Protopterus_annectens_XP_043930529_1_alpha_1_antitrypsin_homolog_isoform_X1
PMSLPFTVKLDRPFLTLICNHDTKTLLFMGKVINPVQS
>Protopterus_annectens_XP_043929533_1_corticosteroid_binding_globulin_like
DLALPQSIVFNRPFLLVIYKHDTETILFMGKVMNPAEY
>Ichthyophis_kohtaoensis_Contig28616
PMSLPSSVIYNRPYLMLIFENSINSPLFMGKIVNPTAQ
>Bombina_bombina_XP_053545355_1_serine_protease_inhibitor_A6
PTALFPALMVDRPFILMIFNEETRSILFMGRVMDPTQK
>Bombina_bombina_XP_053545360_1_protein_Z_dependent_protease_inhibitor_isoform_X1
AFSLPPTIKVNNPFLFMIYEETYKSLLFIGRVIDPTKP
>Protopterus_annectens_XP_043930526_1_protein_Z_dependent_protease_inhibitor
PFSLLRVFKVDRPFLFLIYEESTRTLLFLGRVANPTKP
