# Supplementary material for: Diversity and Molecular Evolution of Antimicrobial Peptides in Caecilian Amphibians
Source: Toxins (Basel). 2024 Mar 14;16(3):150. doi: 10.3390/toxins16030150 (PMC10975883; doi:10.3390/toxins16030150)
Supplement: Supplementary file 1 [file toxins-16-00150-s001.zip › Sequences_of_candidate_AMPs/AP02743_Lysozime_G_AA_seqs.fas]

>Xenopus_laevis_XP_018087137_1_lysozyme_g_AP02743
MALTYGDITKVETTGASEATAKQDKLTEKGVAASHKMAQTDYAKMQKYKAIILSAAAKAKVDPALICGIISRETRAGAVLKDGWGDHGNAFGLMQVDKRYHTPKGKWDSEEHLDQAAGILVDFILDSRKKFPCWTPEQQLKGGIAAYNCGLKRVDNYAHVDLHTTGKDYSNDVVARAQWFKKNGFQ
>Xenopus_laevis_XP_041430321_1_lysozyme_g-like_AP02743
MASKYGDLTKVETTGASEATAKQDKLKEKGVAASHKMAQTDNPRMQKYKAIILRAAAKAKVDPALICGIISRESRAGAVLKDGWGDHGNGFGLMQVDKRHHTLKGKWDSEEHVDQATGILVDFILGCKMKFHGWTPEQQLKGGIAAYNCGLSRVDNYAHVDMHTTGKDYSNDVVGRAQWFKQNGF
>Bombina_bombina_XP_053560872_1_lysozyme_g-like_partial_AP02743
LVLVCSGSASFCYGNILNVPTTGASCQTAKQDTLPYCGTTASERMAETDFRNMENYKTIIQSVASKLCVDAALIAGIISRETRAGGVLKNGWGYDGNGFGLMQVQKAYHTLRGQWNSEEHISQATTILTDMIYAIGKKFPNWSTEQRLKGGIAAYNAGDENIYNIDVDSITTGGDYSNDVIARAILFKYLGY
>Bombina_bombina_XP_053563664_1_lysozyme_g_AP02743
MFSVLLTVAALIGSATASGCYGNIQNVPTTGATCQTAKQDKLTYCGERASQRMAETDLRNMEKYKTIIKSVASKLCVDAALITGIISRETRAGAVLKNGWGDRGNGFGLMQVDKRYHTPRGQWNSETHISQATQILVDMIKGVGKKFPSWSTEQRLKGGIAAYNAGVGNIRNTDVDSRTTGKDYASDVIGRAKFFRGRGY
>Xenopus_laevis_NP_001088153_1_lysozyme_G-like_2_S_homeolog_precursor_AP02743
MFSEIFPFVLLLCSVSASGRFGDINKVQTSGASCRTAKQDKLTICGVQASETMAQTDLTRMNRYKSIIQSVSQKKGMDAALIAGIISRESRAGNVLVNGWGDHGNAFGLMQVDKRFHTVTGAWNSEEHVTQGTDILIGMFDSIRRKFPTWSTEQHLKGAIAAYNAGPGNVISLDVDTRTTGKDYANDVVARAKFYKKRGY
>Xenopus_laevis_XP_018101016_2_lysozyme_g_AP02743
MFFEIFPFVFLLCSVSASGQFGDINKVLTTGASCQTAKQDKLTVCGVQASERMAQTDLTRMNRYKSIIESVSQKKGMDAAVIAGIISRESRAGSVLINGWGDNGNAFGLMQVDKRFHKISGLWNSEEHLIQGTEILIGMFQSIKRKFPTWSIEQHLKGAIAAYNAGPGNIINLDVDSRTTGKDYANDVLARAKFFKSRGY
>Rhinatrema_bivittatum_XP_029460640_1_lysozyme_g-like_isoform_X1_AP02743
MLAVVMSLCFAASIGFSTGAGCFGNVMNVPTTGASRRTASQDKLKFSGVKASEHMAAYDLKNMNKYKLKIESVARKLCMDAAVIAGIISRESRAGAVLRNGWGDNGNAFGLMQIDKRWHKPRGTWNSGENIMQGTEICISMIKQIKKKFPSWSMTEQLKGGIAAYNAGPGNIKSFHEVDARTTGQDYSNDVIARAKYFKAKGY
>Protopterus_annectens_XP_043927750_1_lysozyme_g-like_AP02743
MLHVTGVKASHKLASNDLNRMAKYKTMIENVGSKLCMDGAVIAALISRESRAGAVLKNGWGDGGNGFGLMQVDKRYHTPVGAWDSETHISQATKILTNMINAIQKKFPKWTKNQQLKGGISAYNAGAGNVQTYNGMDIGTTGNDYANDAVARAQYYKNNGY
>Microcaecilia_unicolor_XP_030057271_1_lysozyme_g-like_isoform_X1_AP02743
MGAVAAKSYGDIENVDTTGASWETAKGDNLKYNGVKASERMAKTDLPYMDNYKEDIETVAEDLGIDGAVIAGIISRESRAGTGLDDGWGDYGNAFGLMQVDKRWHKLEGEWDSVEHLTQATNILIYMINAIGDKFPDWTAEQQLKGGLAAYNMGVDSVKSYNKVDAKTTHGDYSNDVVARAQYFKLHGY
>Microcaecilia_unicolor_XP_030057272_1_lysozyme_g-like_isoform_X2_AP02743
MGAAAKSYGDIENVDTTGASWETAKGDNLKYNGVKASERMAKTDLPYMDNYKEDIETVAEDLGIDGAVIAGIISRESRAGTGLDDGWGDYGNAFGLMQVDKRWHKLEGEWDSVEHLTQATNILIYMINAIGDKFPDWTAEQQLKGGLAAYNMGVDSVKSYNKVDAKTTHGDYSNDVVARAQYFKLHGY
>Microcaecilia_unicolor_GFOF01033657_AP02743
MGAVAAKSYGDIENVDTTGASWETAKGDNLKYNGVKASERMAKTDLPYMDNYKEDIETVAEDLGIDGAVIAGIISRESRAGTGLDDGWGDHGNAFGLMQVDKRWHKLEGEWDSVEHLTQATNILIYMINAIEDKFPDWTAEQQLKGGLAAYNMGVDSVKSYSKVDAKTTHGDYSNDVVARAQYFKLHGY
>Microcaecilia_dermatophaga_GFOE01034540_AP02743
MGSVVAKSYGNIEDVDTTGASWATANGDNLSYNGVKASERMAKTDLPYMDSYKEDIETVAEDLGIDGAVIAGIISRESRAGTGLDDGWGDHGNAFGLMQIDKRWHEPDGEWDSVEHLTQATNILIYMINAIEDKFPNWTAEQQLKGGLAAYNMGVGSVKNYSEVDAKTTHGDYSNDVVARAKYFKRHGY
>Typhlonectes_compressicauda_GFOH01006248_AP02743
MHPASNRDVSVSAKSYGNIMNVDTTGASLETADGDRLGYKGVKASEKMAQTDLPYMEYYKEDIETVAEDLGIDGAVIAGIISRESRAGTGLDDGWGDHKNAFGLMQVDKRWHDLEGEWDSVEHLTQATNILISMIDAIGEKFPGWTAEQQLKGGLAAYNMGVGSVESYSKVDAKTTHGDYSNDVVARAKFFKCHGY
>Typhlonectes_compressicauda_GFOH01006251_AP02743
MNVDTTGASLETADGDRLGYKGVKASEKMAQTDLPYMEYYKEDIETVAEDLGIDGAVIAGIISRESRAGTGLDDGWGDHKNAFGLMQVDKRWHDLEGEWDSVEHLTQATNILISMIDAIGEKFPGWTAEQQLKGGLAAYNMGVGSVESYSKVDAKTTHGDYSNDVVARAKFFKCHGY
>Typhlonectes_compressicauda_GFOH01006250_AP02743
MGSDVSVSAKSYGNIMNVDTTGASLETADGDRLGYKGVKASEKMAQTDLPYMEYYKEDIETVAEDLGIDGAVIAGIISRESRAGTGLDDGWGDHKNAFGLMQVDKRWHDLEGEWDSVEHLTQATNILISMIDAIGEKFPGWTAEQQLKGGLAAYNMGVGSVESYSKVDAKTTHGDYSNDVVARAKFFKCHGY
>Caecilia_tentaculata_GFOD01010982_AP02743
MWAAVVFLSFTFSISSSVGARCYGNIMSVPTTGASCKTASQDRLKYCYTKASEKMAATDLGRMEKYKSKIREVSRELCMDAALIAGIISRETRAGAGLRNGWGDGGNAFGLMQVDKRYHKIVGTWDGKNHITQGTKILTAMIKAIKKKFPKWSAVQQLKGGIAAYNAGPGNIKSLNVDARTTGKDYSNDVVARAKYYKSKGY
>Caecilia_tentaculata_GFOD01010984_AP02743
MGSVAAKSFGDIMNVDTTGASWETAKGDRLDYKGVKASERMAKTDLPYMESYKEDIKAVAEDLGIDGAVIAGIISRESRAGTGLDDGWGDHKNAFGLMQVDKRWHKLDGEWNSVEHLEQATNILISMIDAIGDKFPEWTEEQRLKGGLAAYNMGVGSVESYSKVDAKTTHGDYSNDVVARAKFFKCHDY
>Rhinatrema_bivittatum_XP_029460642_1_LOW_QUALITY_PROTEIN:_lysozyme_g-like_AP02743
METVSHCLSGSYGNILAVDTIGASLETAKSDRLTYIGVRASETMANTDLVHMKVYKNXIATVAKNLKVDGAVIAGIISRESRAGTGLSNGWGDHGNAFGLMQIDRRWHKPEGEWDSVKHLTQATNILIYMINMIKTKFPRWTAEQQLKGGLAAYNMGPDNVNSYQEVDAKTTHCDYSNDVVARAKFYKRHGF
>Rhinatrema_bivittatum_GFOG01063451_AP02743
MDKESEREEPVIHKISTCLNKGVRASETMASTDLVHMKVYKNKIATVAKNLKVDGAVIAGIISRESRAGTGLSNGWGDHGNAFGLMQIDRRWHKPEGEWDSVKHLTQATNILIYMINMIKTKFPRWTAEQQLKGGLAAYNMGPDNVNSYQEVDAKTTHCDYSNDVVARAKFYKRHGF
>Rhinatrema_bivittatum_GFOG01063454_AP02743
MASTDLVHMKVYKNKIATVAKNLKVDGAVIAGIISRESRAGTGLSNGWGDHGNAFGLMQIDRRWHKPEGEWDSVKHLTQATNILIYMINMIKTKFPRWTAEQQLKGGLAAYNMGPDNVNSYQEVDAKTTHCDYSNDVVARAKFYKRHGF
>Rhinatrema_bivittatum_GFOG01063453_AP02743
MGSYGNILAVDTIGASLETAKSDRLTYIGVRASETMASTDLVHMKVYKNKIATVAKNLKVDGAVIAGIISRESRAGTGLSNGWGDHGNAFGLMQIDRRWHKPEGEWDSVKHLTQATNILIYMINMIKTKFPRWTAEQQLKGGLAAYNMGPDNVNSYQEVDAKTTHCDYSNDVVARAKFYKRHGF
>Rhinatrema_bivittatum_GFOG01063457_AP02743
SFTFLSFMETVSHCLSGSYGNILAVDTIGASLETAKSDRLTYIGVRASETMASTDLVHMKVYKNKIATVAKNLKVDGAVIAGIISRESRAGTGLSNGWGDHGNAFGLMQIDRRWHKPEGEWDSVKHLTQATNILIYMINMIKTKFPRWTAEQQLKGGLAAYNMGPDNVNSYQEVDAKTTHCDYSNDVVARAKFYKRHGF
>Protopterus_annectens_XP_043912993_1_lysozyme_g-like_isoform_X1_AP02743
MGSFGDIMKIDTTGASSITAKANHLSPGVSASHKMAEHDYCNMQRYQSNIRDVAREKGIDSAVIAAIISRESRAGTGLENGWGDHGNAFGLMQVDRRYHSPQGAWDSREHIAQATGILVDFIGVMKKRFQGWTQEQYLKGGIAAYNCGPGRVESYENIDKNTTSSDYSNDVVARAQIFKSKGF
>Microcaecilia_unicolor_XP_030058336_1_lysozyme_g-like_AP02743
KFIGLLIICSWLSYIYISEVSGRYGNIMKVHTSGASCLTAGRNNVSNCGIPASEKIAKNDLENMNKYKKLIKDVGKKLHIDPAVIAGVISRETRAGATLNDGWGEKDNTFGLMQIYKENHTSEEAWNSKEHIFQGTQILVDMIEAIQKKFPMWTKEEQLKGGIAAFNVGPSRIMNSFAVDVSTSNNDYASDVVARAKYFKSHGY
>Geotrypetes_seraphini_XP_033803676_1_lysozyme_g-like_AP02743
MNKYKTSIKEVGKKLHIDPAVIAGVISRESRAGTALNDGWGNKNNNFGLMQIYKENHTSDESWNSEEHIFQGTQILVDMIEAIQTKFPMWTKEEQLKGGIAAFNIGPSRIMNLDVDVSTKNSDYSNDVVARAKYFKNHGY
>Rhinatrema_bivittatum_XP_029460637_1_lysozyme_g-like_isoform_X1_AP02743
MFIGLLILCFATIIHVSEELGLYGDIMKVSTTGASCVTAKQNKLDHCGINASEKLAKADLERINKYKKQIKEVARKLLINAAVIAGVISRESRAGAVLDKGWGENDNTFGLMQIYKEGHTSTEAWNSTDHIYQGTQILVDMIEEIQKRFPLWTKEEQLKGGIAAFNAGPLHIKSYSEIDKNTSHHDYANDVVARAKFFKTHGY
>Rhinatrema_bivittatum_XP_029460639_1_lysozyme_g-like_isoform_X3_AP02743
MFIGLLILCFATIIHVSEELGLYGDIMKVSTTGASCVTAKQNKLDHCGINASEKLAKADLERINKYKKQIKEVARKLLINAAVIAGVISRESRAGAVLDKGWGENDNTFGLMQVE
>Bombina_bombina_XP_053552573_1_lysozyme_g-like_partial_AP02743
MALRHADIMTVPTTGASAKTAGYDKLSFKGVKASHRMADDDLQSLNKYKTRINNVARRHRVDPALLGGITSRETRSGNYHKNGWSDDGTCFGLMQVSNIWHKPRGAWDSEEHLNQATEILIYMIDAIDKKFPHWNAQLRLK
>Bombina_bombina_XP_053560868_1_lysozyme_g-like_AP02743
MALRHADIMTVPTTGASAKTAGYDKLSFKGVKASHRMADDDLQSLNKYKTRINNVARRHRVDPALLGGITSRETRSGNYHKNGWSDDGTCFGLMQVSNIWHKPRGAWDSEEHLNQATEILIYMIDAIDKKFPHWNAQLRLKGALAAYNAGPDKVVDENIDKYTFDRDYANDVIARAQRFKQHGY
>Bombina_bombina_XP_053560869_1_lysozyme_g-like_AP02743
MTNFPLNGVKASHRMADDDLQSLNKYKTRINNVARRHRVDPALLGGITSRETRSGNYHKNGWSDDGTCFGLMQVSNIWHKPRGAWDSEEHLNQATEILIYMIDAIDKKFPHWNAQQRLKGALAAYNAGPNKVVDENIDKYTFDQDYANDVIARAQRFKQHGY
>Bombina_bombina_XP_053563665_1_lysozyme_g_AP02743
MALRHADIMTVSTTGASAQTAGYDNLSFSGVKASQHMADNDLRNLNRYKSKILTVARRYRVDPALLGGITSRETRGGGYHHNGWGDNGNGFGLMQVDKRYHQLCGSWDSEEHLNQATGILIYMMESIDKKFPHWNSQQRLKGALAAYNAGPNKVVDENIDKHTTGQDYANDVIARAQYFKHHGY
>Bombina_bombina_XP_053560870_1_lysozyme_g-like_AP02743
MALWHADIMTVPTTGASAITAGYDNLPFIGVKASHHMADDDLQNMNLYESKIKNVARRNKVDPALLAGIISRQSCAGSILINGWGDNENCFGLMQVNKTYYKPCGSWNSEEHLNQATEILIKMMDSINNKFPGWNAKERLKGAVAAYMCGANCVLDENVDKYTAGKDFANDVIARAQRFKQHGF
>Bombina_bombina_XP_053560871_1_lysozyme_g_AP02743
MTLSTTGASAQTAGYDNLSYTGVEASQTMASSDLQNLNLYKTKIENVAKKNRVDPALLGGIISRQSCAGSILQNGWGDFGICFGLMQVHKTYFNPCGAWDSEEHLNQGTEILLEMLKSIKNKFPKWPEEDWLKGAIAAYMCGPEKVVDENVDKNTEGEDFANDVIARAQYFKNHGY
