# Supplementary material for: Diversity and Molecular Evolution of Antimicrobial Peptides in Caecilian Amphibians
Source: Toxins (Basel). 2024 Mar 14;16(3):150. doi: 10.3390/toxins16030150 (PMC10975883; doi:10.3390/toxins16030150)
Supplement: Supplementary file 1 [file toxins-16-00150-s001.zip › Sequences_of_candidate_AMPs/AP02813_Histone_H2A_Acipensin_6_AA_seqs.fas]

>Geotrypetes_seraphini_XP_033809591_1_histone_H2A_J_AP00489
ILELAGNAARDNKKTRIIPRHLQL
>Microcaecilia_unicolor_GFOF01029341_AP00307
ILELAGNAARDNKKTRIIPRHLQL
>Caecilia_tentaculata_GFOD01034510_AP00307
ILELAGNAARDNKKTRIIPRHLQL
>Rhinatrema_bivittatum_GFOG01071897_AP00307
ILELAGNAARDNKKTRIIPRHLQL
>Typhlonectes_compressicauda_c48252_g1_i1_AP00307
ILELAGNAARDNKKTRIIPRHLQL
>Microcaecilia_dermatophaga_GFOE01011404_AP00307
ILELAGNAARDNKKTRIIPRHLQL
>Xenopus_laevis_XP_018098034_1_histone_H2A_type_1like_AP00489
ILELAGNAARDNKKTRIIPRHLQL
>Bombina_bombina_XP_053567341_1_histone_H2A_type_1like_AP00489
ILELAGNAARDNKKTRIIPRHLQL
>Rhinatrema_bivittatum_GFOG01008177_AP00307
ILELAGNAARDNKKTRI
>Protopterus_annectens_XP_043934352_1_histone_H2A_AP00489
ILELAGNAARDNKKTRIIPRHLQL
>Typhlonectes_natans_comp7444_c0_seq1_AP00307
ILELAGNAARDNKKTRIIPRHLQL
>Bombina_bombina_XP_053567370_1_histone_H2A_type_1like_AP00489
ILELAGNAARDNKKTRIIPRYLQL
>Protopterus_annectens_XP_043942688_1_histone_H2Alike_AP00489
ILELAGNAARDNKKNRIIPRHLQL
>Protopterus_annectens_XP_043934984_1_histone_H2Alike_AP00489
ILELAGNAARDNKKNCIIPRHLQL
>Bombina_bombina_XP_053547329_1_histone_H2Alike_AP00489
ILELAGNAARDNKKSRIIPRHLQL
>Xenopus_laevis_XP_018097505_1_histone_H2AX_AP00489
ILELAGNAARDNKKSRIIPRHLQL
>Rhinatrema_bivittatum_GFOG01069766_AP00307
ILELAGNAARDNNKTRIIPRHLQL
>Xenopus_laevis_NP_001079906_1_H2A_clustered_histone_17_L_homeolog_AP00489
VLELAGNAARDNKKSRIMPRHIQL
>Xenopus_laevis_NP_001086090_1_H2A_clustered_histone_1_S_homeolog_AP00489
VLELAGNAARDNKKLRIMPRHIQL
>Geotrypetes_seraphini_XP_033798809_1_late_histone_H2A_2_2like_AP00489
ILELAGNVARENKKLRILPRHFLL
>Microcaecilia_unicolor_GFOF01023590_AP00489
VLELAGNAAKENKKLRILPRHLQL
>Typhlonectes_compressicauda_GFOH01057122_AP00307
ILELAGNAAKGNKKLRIMPRYMQL
>Rhinatrema_bivittatum_GFOG01010991_AP00307
ILELAGNAAKGNKKLRIMPRYMQL
>Typhlonectes_compressicauda_GFOH01054877_AP02811
ILELAGNAAKDCKRTRILPRHVQL
>Typhlonectes_compressicauda_GFOH01010777_AP00307
VLELAGNASKDLKVKRITPRHLQL
>Microcaecilia_unicolor_GFOF01011496_AP00307
VLELAGNASKDLKVKRITPRHLQL
>Caecilia_tentaculata_GFOD01014802_AP00307
VLELAGNASKDLKVKRITPRHLQL
>Microcaecilia_dermatophaga_GFOE01004605_AP00307
VLELAGNASKDLKVKRITPRHLQL
>Geotrypetes_seraphini_XP_033792067_1_histone_H2A_Z_isoform_X3_AP00489
VLELAGNASKDLKVKRITPRHLQL
>Protopterus_annectens_XP_043917068_1_histone_H2A_Z_AP00489
VLELAGNASKDLKVKRITPRHLQL
>Rhinatrema_bivittatum_GFOG01062453_AP00307
VLELAGNASKDLKVKRITPRHLQL
>Bombina_bombina_XP_053573788_1_histone_H2A_V_AP00489
VLELAGNASKDLKVKRITPRHLQL
>Xenopus_laevis_NP_001086112_1_histone_H2A_V_AP00489
VLELAGNASKDLKVKRITPRHLQL
>Typhlonectes_natans_comp4073_c0_seq1_AP00307
VLELAGNASKDLKVKRITPRHLQL
>Bombina_bombina_XP_053556771_1_histone_H2A_Zlike_AP00489
VLELAGNASKDLKVKRISPRHLQL
>Xenopus_laevis_NP_001079528_1_histone_H2A_Zlike_AP00489
VLELAGNASKDLKVKRISPRHLQL
>Geotrypetes_seraphini_XP_033775576_1_histone_H2A_Zlike_AP00489
VLELAGNASKDLKVKRITPHHLQL
>Rhinatrema_bivittatum_XP_029464921_1_core_histone_macroH2A_2_AP00489
ILELAGNAARDNKKGRITPRHILL
>Microcaecilia_unicolor_XP_030059386_1_core_histone_macroH2A_2_AP00489
ILELAGNAARDNKKGRITPRHILL
>Microcaecilia_dermatophaga_GFOE01038522_AP02813
ILELAGNAARDNKKGRITPRHILL
>Typhlonectes_compressicauda_GFOH01049316_AP02813
ILELAGNAARDNKKGRITPRHILL
>Caecilia_tentaculata_GFOD01054952_AP02813
ILELAGNAARDNKKGRITPRHILL
>Geotrypetes_seraphini_XP_033796424_1_core_histone_macroH2A_2_AP00489
ILELAGNAARDNKKGRITPRHILL
>Bombina_bombina_XP_053547991_1_core_histone_macroH2A_2_AP00489
ILELAGNAARDNKKGRITPRHILL
>Xenopus_laevis_NP_001080881_1_core_histone_macroH2A_2_AP00489
ILELAGNAARDNKKSRITPRHILL
>Xenopus_laevis_NP_001085741_1_macroH2A_2_histone_S_homeolog_AP00489
ILELAGNAARDNKKGRITPRHILL
>Protopterus_annectens_XP_043925155_1_core_histone_macroH2A_1_isoform_X1_AP00489
ILELAGNAARDNKKGRVTPRHILL
>Xenopus_laevis_NP_001090612_1_macroH2A_1_histoneL_homeolog_AP00489
ILELAGNAARDNKKSRVTPRHILL
>Geotrypetes_seraphini_XP_033782869_1_core_histone_macroH2A_1_isoform_X1_AP00489
ILELAGNAARDNKKGRVTPRHILL
>Rhinatrema_bivittatum_XP_029439230_1_core_histone_macroH2A_1_isoform_X1_AP00489
ILELAGNAARDNKKGRVTPRHILL
>Microcaecilia_unicolor_XP_030067189_1_core_histone_macroH2A_1_isoform_X1_AP00489
ILELAGNAARDNKKSRVTPRHILL
>Caecilia_tentaculata_GFOD01039097_AP02813
ILELAGNAARDNKKGRVTPRHILL
>Typhlonectes_compressicauda_GFOH01032088_AP02813
ILELAGNAARDNKKGRVTPRHILL
>Typhlonectes_natans_comp5872_c0_seq2_AP02813
ILELAGNAARDNKKGRVTPRHILL
>Microcaecilia_dermatophaga_GFOE01024602_AP02813
ILELAGNAARDNKKSRVTPRHILL
>Ichthyophis_kohtaoensis_1117630_424_3790_9614_520766_202516_AP00307
ILELAGNAARDNKKTRIIPRHLQL
>Ichthyophis_kohtaoensis_15996_716_4217_AP00489
ILELSGNAARENKKRRILPRHIQL
