# Supplementary material for: Diversity and Molecular Evolution of Antimicrobial Peptides in Caecilian Amphibians
Source: Toxins (Basel). 2024 Mar 14;16(3):150. doi: 10.3390/toxins16030150 (PMC10975883; doi:10.3390/toxins16030150)
Supplement: Supplementary file 1 [file toxins-16-00150-s001.zip › Sequences_of_candidate_AMPs/AP02896_Thymosin_AA_seqs.fas]

>Microcaecilia_unicolor_XP_030057451_1_thymosin_beta-4_AP02896
MSDKPDMAEIEKFDKAKLKKTETQEKNPLPSKETIEQEKQASE
>Rhinatrema_bivittatum_XP_029460197_1_thymosin_beta-4_AP02896
MSDKPDMAEIEAFDKTKLKKTETQEKNPLPSKETIEQEKQQSES
>Geotrypetes_seraphini_XP_033806269_1_thymosin_beta-4_AP02896
MSDKPDMAEIEKFDKAKLKKTETQEKNPLPSKETIEQEKQASDS
>Xenopus_laevis_NP_001084321_1_thymosin_beta-4_AP02896
MSDKPDMAEIEKFDKAKLKKTETQEKNPLPSKETIEQEKQSTES
>Xenopus_laevis_XP_018085124_1_thymosin_beta-4_AP02896
MSDKPDLSEVEKFDHRKLRKTNTEEKNPLPSKEDIEQEKAEGKKC
>Bombina_bombina_XP_053560851_1_thymosin_beta-4_AP02896
MSDKPDMAEIEKFDKAKLKKTETQEKNPLPSKETIEQEKKQSDS
>Protopterus_annectens_XP_043928475_1_thymosin_beta-4_AP02896
MSDKPNLAEVETFDKSQLKKTETKEKNPLPTKETIEQEKASN
>Rhinatrema_bivittatum_XP_029457137_1_thymosin_beta-10-like_isoform_X1_AP02896
MGDKPDMKEIESFNKDKLKKTETQEKNTLPTQETINQEKEKE
>Geotrypetes_seraphini_XP_033800482_1_thymosin_beta-10-like_AP02896
MGDKPDLKEIQSFDKDKLKKTETQEKNTLPTQETIDQEKEKD
>Xenopus_laevis_XP_018099042_1_thymosin_beta-10_AP02896
MGDRPDLGEIDKFDKTKLKKTETQEKNTLPTKETIEQEKKN
>Xenopus_laevis_XP_018109727_1_thymosin_beta-10_AP02896
MGDRPDLGEIDKFDKTRLKKTETQEKNTLPTKETIEQEKKN
>Protopterus_annectens_XP_043914892_1_thymosin_beta-10-like_AP02896
MADKPDMQAIHSFDKSQLKKTTTQEKNQLPTQADIEAEKKNADGS
>Bombina_bombina_XP_053554923_1_thymosin_beta-15A_homolog_AP02896
MSDKPDLSEVEKFDHRKLRKTNTEEKNTLPSKETIDQEKQACKKS
>Microcaecilia_unicolor_XP_030065267_1_thymosin_beta-15B_AP02896
MSDPKPDMSEVEKFDHRKLKKTSTEEKNTLPSKETIEQEKAACQKS
>Geotrypetes_seraphini_XP_033801936_1_thymosin_beta-15B_AP02896
MSDPKPDMSEVEKFDHKKLKKTSTAEKNTLPSKETIEQEKKACQKS
>Rhinatrema_bivittatum_XP_029463224_1_thymosin_beta-15B_AP02896
MSDPKPDLSEVEKFDKKRLKKTSTEEKNTLPSKDTIEQEKAACQKS
>Protopterus_annectens_XP_043921522_1_thymosin_beta-11-like_AP02896
MSDKTNLAEVKTFDKRQLKKMETEEKNPLPTKEMTEQEKGC
