# Supplementary material for: Diversity and Molecular Evolution of Antimicrobial Peptides in Caecilian Amphibians
Source: Toxins (Basel). 2024 Mar 14;16(3):150. doi: 10.3390/toxins16030150 (PMC10975883; doi:10.3390/toxins16030150)
Supplement: Supplementary file 1 [file toxins-16-00150-s001.zip › Sequences_of_candidate_AMPs/AP02917_Amylin_AA_seqs.fas]

>Microcaecilia_unicolor_XP_030069542_1_islet_amyloid_polypeptide_AP02917
KCNTATCVTQRLADFLVRSSNNIGAIYSPTNVGSYTY
>Geotrypetes_seraphini_XP_033808679_1_islet_amyloid_polypeptide_AP02917
KCNTATCVTQRLVDFLIRSSNNIGAIYSPTNVGSYTY
>Xenopus_laevis_XP_041441428_1_islet_amyloid_polypeptide-like_AP02917
KCNTATCVTQRLADFLVRSNNNIGAIYSPTNVGSYTY
>Xenopus_laevis_XP_018109975_1_islet_amyloid_polypeptide_AP02917
KCNTATCVTQRLADFLVRSNNNIGTIYSPTNVGSYTY
>Bombina_bombina_XP_053572247_1_islet_amyloid_polypeptide_AP02917
KCNTATCVTQRLADFLVRSNHHIGAIYSPTNVGSYAY
>Protopterus_annectens_XP_043943052_1_islet_amyloid_polypeptide_AP02917
KCNTATCVTQRLADYLVRSRNSFGAVYSPTNVGSNTY
>Bombina_bombina_XP_053544915_1_calcitonin_gene-related_peptide_2_isoform_X2_AP02917
GCNTATCVTHRLADFLSRSGGMGKNNFVPTNVGSKAF
>Xenopus_laevis_XP_041416972_1_calcitonin_gene-related_peptide_isoform_X2_AP02917
ACNTATCVTHRLADFLSRSGGIGKNNFVPTNVGAKAF
>Xenopus_laevis_XP_041445610_1_calcitonin_gene-related_peptide_isoform_X2_AP02917
ACNTATCVTHRLADFLSRSGGMGKSNFVPTNVGAKAF
>Protopterus_annectens_XP_043938721_1_calcitonin_gene-related_peptide_2_isoform_X2_AP02917
SCNTATCVTHRLADFLSRSGGMGSSNFVPTNVGAKAF
>Typhlonectes_compressicauda_GFOH01024278_AP02917
SCKTATCVTQNLADFLSRSGGIGKNDFVPTDVGPTSF
