# Supplementary material for: Diversity and Molecular Evolution of Antimicrobial Peptides in Caecilian Amphibians
Source: Toxins (Basel). 2024 Mar 14;16(3):150. doi: 10.3390/toxins16030150 (PMC10975883; doi:10.3390/toxins16030150)
Supplement: Supplementary file 1 [file toxins-16-00150-s001.zip › Sequences_of_candidate_AMPs/AP03058_Chemokine_AA_seqs.fas]

>Microcaecilia_unicolor_XP_030048960_1_CC_motif_chemokine_28_AP03058
MDMKVIAVLIFLHMMQLSEPLTGSSSSCCTEVANHVSKKLLRRVLRFEMQRAVGICPLPAIVLYTRHKKLCANPKIQLIKKWRKKNDKNRGKGNSHRGEKRTNKNKNKIKNRRAWKRQ
>Microcaecilia_unicolor_GFOF01047247_AP03058
MDMKVIAVLIFLHMMQLSEPLTGSSSSCCTEVANHVSKKLLRRVLRFEMQRAVGICTLPAIVLYTRHKKLCANPKIQLIKKWRKKNDKNRGKGNSHRGEKRTNKNKNKIKNRRAWKRQ
>Rhinatrema_bivittatum_GFOG01073097_AP03058
MDLKAAAILTGITLLHLIQLDQALTGSTSDCCTQLANHISKKILRRVLRFDMQRADGLCAVSALVLHTRHKKLCVNPKIQSINKWRKRNSKNRNRGNIHRGKKKKNKRRNRFA
>Rhinatrema_bivittatum_XP_029433697_1_CC_motif_chemokine_28_isoform_X2_AP03058
MDVKITAVLVLLYLMQLSEPLTGSTSDCCTQLANHISKKILRRVLRFDMQRADGLCAVSALVLHTRHKKLCVNPKIQSINKWRKRNSKNRNRGNIHRGKKKKNKRRNRFA
>Geotrypetes_seraphini_XP_033787732_1_CC_motif_chemokine_28_AP03058
MDMKVIAVLILLHMMMQLSEPLSASSPSCCTEVANHISKKILRRVLRYEKQTADGICVLSAIILYTRHKKLCAKPKIQLIKQLRKRNDKKYSNGNIQREKKKKVKNRRAWKRQ
>Rhinatrema_bivittatum_GFOG01073098_AP03058
MDLKAAAILTGITLLHLIQLDQALLHSGISCCTQIAKDVPKGILKRALHYTNQTTDGICTLSAIVLHVKHKKLCVNPNSKVIKKWLKRRNKHPGRGNVSHGKRRKQRRKKRIFRKTQ
>Microcaecilia_dermatophaga_GFOE01013283_AP03058
MESKGAAFLTGATLLHLIQLYHALPHSSFNCCTQLAKNVPKGVLKRTLAFHIQKADGICGVSAIVIRTKHRKLCVNPNNKVIKLWMKRKNKRPDRLNVSNGKRRKCRRKTRTACKKQRHH
>Microcaecilia_unicolor_GFOF01047248_AP03058
MESKGAIFLIGATLLHLIQLYHALPHSGFNCCTQLAKDVPKRVLKRTLTFHNQKADGICSVSAIVLHTKHRKLCVNPNNKVIKLWMKRKNKRPDRWNVSHGKRRKCRKKTRTVCKKQRHH
>Protopterus_annectens_XP_043930102_1_CC_motif_chemokine_28like_AP03058
MELKILFLLTTATVILVCTTDAMYIGISCCTQVAKDFNPMQLRHVKQYEIQKQDGICDIKAVVLHYKTKFYCVDPEGKHVKKWLKKKQSGRNNREDQTQMHLNIWNYLN
>Protopterus_annectens_XP_043930113_1_CC_motif_chemokine_28like_AP03058
MDLKMFSLLIAATVILFCTAEAIHISANCCTEVSKDATKTLLRRVKEYQIQKQDGICDIKAVVLHHKSKMYCVDPEGKNIRKWLKKQNGKYQEEEK
>Xenopus_laevis_XP_041426308_1_CC_motif_chemokine_28like_AP03058
MRLVILVLILCATLYCTDGLPTNFAHCCTEVARRIPQNLLPRVTGVQIQKSDGICNIRAVVLQVNNKKICMDPKNRSLQKWMKKRHPKKNVVRASHYPSV
>Rhinatrema_bivittatum_XP_029442568_1_CC_motif_chemokine_27like_AP03058
MLAEPQLGGGVMRLPVLLTCFALSALPALAGAPKVGQTCCTEVARAVPRRMFTRVKKVTFQLNDGVCKVEAAVLTLKNKKLCIDPKNKDLMKWLQRRGITQRFKTSWTPP
>Rhinatrema_bivittatum_XP_029437377_1_CC_motif_chemokine_27like_isoform_X2_AP03058
MRLPVLLTCFALSALPALAGAPKVGQACCTEVARAVPRRMFTRVKKVTFQLNDGVCKVEAAVLTLKKQTLCIDPKNKDLMKWLQRRGITQRFKTSWTPP
>Rhinatrema_bivittatum_GFOG01070492_AP03058
GGVMRLPVLLTCFALSALPALAVAGAPKVGQTCCTEVARAVPRRMFTRVKKVTFQLNDGVCKVEAAVLTLKKQTLCIDPKNKDLMKWLQRRGITQRFKTSWTPP
>Rhinatrema_bivittatum_XP_029437369_1_CC_motif_chemokine_27like_isoform_X1_AP03058
MLAEPQLGGGVMRLPVLLTCFALSALPALAVAGAPKVGQACCTEVARAVPRRMFTRVKKVTFQLNDGVCKVEAAVLTLKKQTLCIDPKNKDLMKWLQRRGITQRFKTSWTPP
>Xenopus_laevis_XP_018121707_1_CC_motif_chemokine_28_AP03058
MKPLAWLSAALFLGLVPISEEFFSGSISCCTEHSDKVSQGLLQRVRKFEIQQNNGICNIRAVVLYTKHKALCVNPNNVLLNEWIEKQKGKGKKKKNNSWGSKKKKKGRKKHRGKNLKRKNRKPTKKDTKKSALPSKQTF
>Ichthyophis_kohtaoensis_Contig39859_AP03058
LNHAFPYSGIMCCTQVAKDVPKGVLKRVLKFDIQRADGTCALSAIVLRTKHRKLCADPDNKVIQKWLKMKIRHLHRGNVSHGKRRKCRRKTRIMCKX
