# Supplementary material for: Diversity and Molecular Evolution of Antimicrobial Peptides in Caecilian Amphibians
Source: Toxins (Basel). 2024 Mar 14;16(3):150. doi: 10.3390/toxins16030150 (PMC10975883; doi:10.3390/toxins16030150)
Supplement: Supplementary file 1 [file toxins-16-00150-s001.zip › Sequences_of_candidate_AMPs/AP03176_Chemokine_AA_seqs.fas]

>Typhlonectes_compressicauda_GFOH01001729_AP03176
MAKIAFLFLVISLCVILTEGFSIAGHSQRCLCDGKLYNFIPRRNIQKVEIFPQTPRCDNVEIVITVRTGMRWCLNPKDQRIRAVLGKFLNKKKSQVQFLKRETARTYQGPAF
>Rhinatrema_bivittatum_XP_029440961_1_C-X-C_motif_chemokine_11-1-like_AP03176
MGKAATLLLAISLCATLTEGFSIVGHSQRCLCVGKLYNFIPSRNIQKFEMFPRSPRCDYVEIVITLKTGKKWCLNPQAQRIRAVLGKLKFLKQRNFKYNF
>Rhinatrema_bivittatum_XP_029440974_1_C-X-C_motif_chemokine_11-1-like_AP03176
MGKAATLLLAISLCATLTEGFSIVGHSQRCLCVGKLYNFIPSRNIQKFEMFPRSPRCDYVEIVITLKTGKKWCLNPQAQRIRAVLGKLKFLKQRNFKYNV
>Rhinatrema_bivittatum_XP_029454387_1_C-X-C_motif_chemokine_10-like_AP03176
MDRRGALLLCSLLLIAAGIQGLSIGGKRRCLCPGKGSNSVKPQSIQKIEVFPKSSSCEHVEVIITLKKSGKKRCLDPNAIRIQKMIAGALKQRLSKSHLKK
>Rhinatrema_bivittatum_XP_029440950_1_C-X-C_motif_chemokine_10-like_AP03176
MDRRGALLLCSLLLIAAGIQGLSIAGKGRCLCTGTGSNFVRLIHIKKIEVYPQSSFCEHKEVIATMKQSGEKRCLNPNSEWVKRLLIIMAKRSSW
>Geotrypetes_seraphini_XP_033816785_1_C-X-C_motif_chemokine_10-like_AP03176
MRGLFLLCLLLLSYEAIQGLFIGGKRRCLCLQRGSNFVKPKSIAKIEVFPRSSSCQNMEIIITLKPSGMQSCLNPKSVMGRKILAGVMKKRF
>Microcaecilia_dermatophaga_GFOE01000280_AP03176
MEQRLSFLLCLLLLITAGTEGQSIGGKGRCLCIRNGSNFVKLKSIAKIELLPKSFSCEHTEIIITMKRSGKKRCLNPYSKMGKKILDGYMKKRFKKISLMK
>Microcaecilia_unicolor_XP_030048363_1_C-X-C_motif_chemokine_10-like_AP03176
MEQRLVSLLCLLLLITAGIEGLSIGGKGRCLCIRNGSNFVKQKSIAKIELLPKSSSCEHTEIIITMKQSGKKRCLNPYSKMGKKILARSMKKRFLKISLKKRGK
>Typhlonectes_compressicauda_GFOH01056388_AP03176
MDLRCTVLLCMLLLITAGAQGMSIGGKGRCLCIEKGSNFVKLKSIANIKIFPKSSFCEHTEIIITLKPSGKQRCLNPNSKKVQKLLPAIMKKRFLIFPLKK
>Protopterus_annectens_XP_043915688_1_C-X-C_motif_chemokine_11-1-like_AP03176
MNTKVTTALLILVCISHVTVKGSPVLGKGRCICKGSGYNFIRPKNIEKLEVHPKNTFCDKVEIIATLSTNGDEVCLNPASEAVKHLLNKIIGKASSAKHGIQS
>Protopterus_annectens_XP_043915518_1_C-X-C_motif_chemokine_10-like_AP03176
MNICCVILLFLTIICISTLEASPLMGKGRCICKGSGENSVNRKHIQKIEIYPRNTFCNKTEIIVTLSTNGEKVCLNPASKRVKRALSKMIKKFPEA
>Protopterus_annectens_XP_043915692_1_C-X-C_motif_chemokine_10-like_AP03176
MLLHMNIFKDICIYIISGSPISTEGRCLCKDSGSDFILPKRIEKIEVFPRSPSCENIEIVATVKKSGDKLCLNSQSKWVQNIINLMTKRSPQTAK
>Protopterus_annectens_XP_043925609_1_C-X-C_motif_chemokine_10-like_AP03176
MASKTALLILFAICISATQGITMDGARCSCVRLYDKLRSAKDVKTLEIIPPSSSCENVEIIIHLQNQNQYCLNPKSSMMKELIKILSRKKFHSMETAQ
>Protopterus_annectens_XP_043925608_1_C-X-C_motif_chemokine_10-like_AP03176
MIRKLLLVSLIAVTVASGQEITFDGGRCLCHEVKNKFNVNPRDIKTVEIYPVSASCENIEVVITLKTGIQQCLDPKVKKIQEMFSKLQKKKNHIKKN
>Bombina_bombina_XP_053556740_1_interleukin-8-like_AP03176
METKRNILAVLAFCLLCTAVTEGMSLARISELRCLCIKTESTFIHPKHFQNVELIPKGPNCPNVEVIVTLKTGQEVCLNPSAPWVEKIIKRILDSSKTNKTF
>Geotrypetes_seraphini_XP_033817832_1_interleukin-8-like_isoform_X2_AP03176
MQSLFPTVILATYLLSVVTSLPEATGVPRMELPRMIMARMDMELRCQCIKTESSFIHPKNIEIVELYPSGAQCANMEVIATLKDGHRVCLDPSAPWVQKIINKILGSSPDINNEGH
