# Supplementary material for: Diversity and Molecular Evolution of Antimicrobial Peptides in Caecilian Amphibians
Source: Toxins (Basel). 2024 Mar 14;16(3):150. doi: 10.3390/toxins16030150 (PMC10975883; doi:10.3390/toxins16030150)
Supplement: Supplementary file 1 [file toxins-16-00150-s001.zip › Sequences_of_candidate_AMPs/AP03279_PACAP_AA_seqs.fas]

>Protopterus_annectens_XP_043922548_1_pituitary_adenylate_cyclase-activating_polypeptide_isoform_X6_AP03279
HSDGIFTDSYSRYRKQMAVKKYLAAVLGKRYRQRVKNK
>Xenopus_laevis_NP_001081947_1_adenylate_cyclase_activating_polypeptide_1_(pituitary)_L_homeolog_precursor_AP03279
HSDGIFTDSYSRYRKQMAVKKYLAAVLGKRYKQRIKNK
>Bombina_bombina_XP_053569102_1_pituitary_adenylate_cyclase-activating_polypeptide_AP03279
HSDGIFTDSYSRYRKQMAVKKYLAAVLGKRYKQRIKNK
>Microcaecilia_unicolor_XP_030045976_1_pituitary_adenylate_cyclase-activating_polypeptide_AP03279
HSDGIFTDSYSRYRKQMAVKKYLAAVLGKRVEDINIDHLLLDIDIDALLQGDFDANDL
>Typhlonectes_compressicauda_GFOH01040362_AP03279
HSDGIFTDSYSRYRKQMAVKKYLAAVLGKRVEDINIGHLLLDIDTDVLLQGDFHANDL
>Caecilia_tentaculata_GFOD01006557_AP03279
HSDGIFTDSYSRYRKQMAVKKYLAAVLGKRVEDINIDHLLLDIDIDVLLQGDFHANDL
>Typhlonectes_compressicauda_GFOH01040364_AP03279
HSDGIFTDSYSRYRKQMAVKKYLAAVLGKRYKQRVKNK
>Caecilia_tentaculata_GFOD01006556_AP03279
HSDGIFTDSYSRYRKQMAVKKYLAAVLGKRYKQRVKNK
>Microcaecilia_unicolor_GFOF01004091_AP03279
HSDGIFTDSYSRYRKQMAVKKYLAAVLGKRYKQRVKNK
>Rhinatrema_bivittatum_XP_029448549_1_pituitary_adenylate_cyclase-activating_polypeptide_AP03279
HSDGIFTDSYSRYRKQMAVKKYLAAVLGKRVEDINIDHLLLDIDIDALLQGDFDANDL
>Geotrypetes_seraphini_XP_033790629_1_pituitary_adenylate_cyclase-activating_polypeptide_isoform_X1_AP03279
HSDGIFTDSYSRYRKQMAVKKYLAAVLGKRVEDINIDHLLLDIDIDALLQGDFDANDL
>Protopterus_annectens_XP_043922540_1_pituitary_adenylate_cyclase-activating_polypeptide_isoform_X1_AP03279
HSDGIFTDSYSRYRKQMAVKKYLAAVLGKSLEDINIDHLLLDIDIDALLRGDYDAIL
>Protopterus_annectens_XP_043922545_1_pituitary_adenylate_cyclase-activating_polypeptide_isoform_X4_AP03279
HSDGIFTDSYSRYRKQMAVKKYLAAVLGKRVGTNK
>Bombina_bombina_XP_053568470_1_VIP_peptides_AP03279
HSDAVFTDNYSRFRKQMAVKKYLNSVLTGKRSAEDINPGSLREEADLSQPPFSENYDDVTI
>Xenopus_laevis_NP_001079183_1_VIP_peptides_precursor_AP03279
HSDAVFTDNYSRFRKQMAVKKYLNSVLTGKRSQEDIDPASLRENADLSQPPFSDNYDDATL
>Xenopus_laevis_XP_018120262_1_VIP_peptides_AP03279
HSDAVFTDNYSRFRKKMAVKKFLNSVLTGKRSQEDIDPASLRENADLSQPPFSDYDDATL
>Microcaecilia_unicolor_XP_030051369_1_VIP_peptides_AP03279
HSDAVFTDNYSRLRKQMAVKKYLDSVLTGKRSQEEINPANLPEEADPTFSENYDDVTV
>Microcaecilia_dermatophaga_GFOE01036661_AP03279
HSDAVFTDNYSRLRKQMAVKKYLDSVLTGKRSQEEINPANLPEDADTTFSENYDDVTV
>Geotrypetes_seraphini_XP_033794900_1_VIP_peptides_AP03279
HADAIFTENYSRLRKQMAVKKYINSVLNGKRSEEEIKTANLPEEADPAFSENYDDVTV
>Typhlonectes_compressicauda_GFOH01005192_AP03279
HSDAVFTDNYSRLRKNMAIKKYLNSVLNGKRSQEEINPANLPEADPTFSENYDDVIV
>Caecilia_tentaculata_GFOD01010656_AP03279
HSDAVFTDNYSRLRKNMAIKKYLNSILNRKRSQEEINPANLPEEADSTFSENYDVTV
>Protopterus_annectens_XP_043945366_1_VIP_peptides_isoform_X1_AP03279
HSDAIFTDNYSRFRKQMAVKKYLNSVLTGKRSLEEISPASLREDVDVSEPSFSENYDDATV
>Rhinatrema_bivittatum_XP_029452419_1_VIP_peptides_isoform_X1_AP03279
HSDAVFTDNYSRLRKQLAVKNYLNSVLNGKRSQEDINPANLRQEPNLIEPPFSENFDDVMV
