# Supplementary material for: Diversity and Molecular Evolution of Antimicrobial Peptides in Caecilian Amphibians
Source: Toxins (Basel). 2024 Mar 14;16(3):150. doi: 10.3390/toxins16030150 (PMC10975883; doi:10.3390/toxins16030150)
Supplement: Supplementary file 1 [file toxins-16-00150-s001.zip › Sequences_of_candidate_AMPs/AP03415_IBP5_pre_AA_seqs.fas]

>Rhinatrema_bivittatum_XP_029460971_1_insulin_like_growth_factor_binding_protein_5
AVYLPNCDRKGFYKRKQCKPSR
>Microcaecilia_unicolor_XP_030066543_1_insulin_like_growth_factor_binding_protein_5
AFYLPNCDRKGFYKRKQCKPSR
>Microcaecilia_dermatophaga_GFOE01010062
AFYLPNCDRKGFYKRKQCKPSR
>Caecilia_tentaculata_GFOD01013883
AFYLPNCDRKGFYKRKQCKPSR
>Typhlonectes_compressicauda_GFOH01051669
AFYLPNCDRKGFYKRKQCKPSR
>Geotrypetes_seraphini_XP_033802843_1_insulin_like_growth_factor_binding_protein_5_isoform_X1
SFYLPNCDRKGFYKRKQCKPSR
>Xenopus_laevis_NP_001083938_1_insulin_like_growth_factor_binding_protein_5_precursor
AFYLPNCDRKGFYKRKQCKPSR
>Xenopus_laevis_XP_018094172_1_insulin_like_growth_factor_binding_protein_5
AFYLPNCDRKGFFKRKQCKPSR
>Bombina_bombina_XP_053554090_1_insulin_like_growth_factor_binding_protein_5
AFYLPNCDRKGFFKRKQCKPSR
>Protopterus_annectens_XP_043931076_1_insulin_like_growth_factor_binding_protein_5
SIHLPNCDRKGFYKRKQCKPSR
>Bombina_bombina_XP_053569009_1_insulin_like_growth_factor_binding_protein_3
GFHIPNCDKKGFYKKKQCRPSK
>Microcaecilia_unicolor_XP_030059211_1_insulin_like_growth_factor_binding_protein_3
GFHIPNCDKKGFYKKKQCRPSK
>Microcaecilia_dermatophaga_GFOE01001729
GFHIPNCDKKGFYKKKQCRPSK
>Geotrypetes_seraphini_XP_033786269_1_insulin_like_growth_factor_binding_protein_3
GLHIPNCDKKGFYKKKQCRPSK
>Typhlonectes_compressicauda_GFOH01015231
GLHIPNCDKKGFYKKRQCRPSK
>Typhlonectes_natans_comp1575_c0_seq1
GLHIPNCDKKGFYKKRQCRPSK
>Caecilia_tentaculata_GFOD01022374
SLHIPNCDKKGFYKKRQCRPSK
>Ichthyophis_kohtaoensis__61179_1636_27495
GLHIPNCDKRGFYKKKQCRPSK
>Rhinatrema_bivittatum_XP_029445547_1_insulin_like_growth_factor_binding_protein_3
TLHIPNCDKKGFYKKKQCRPSK
>Microcaecilia_unicolor_GFOF01010649
DMYIPNCDTKGFYRRKQCKSSK
>Microcaecilia_dermatophaga_GFOE01017615
DMYIPNCDTKGFYRRKQCKSSK
