# Supplementary material for: Diversity and Molecular Evolution of Antimicrobial Peptides in Caecilian Amphibians
Source: Toxins (Basel). 2024 Mar 14;16(3):150. doi: 10.3390/toxins16030150 (PMC10975883; doi:10.3390/toxins16030150)
Supplement: Supplementary file 1 [file toxins-16-00150-s001.zip › Sequences_of_candidate_AMPs/AP03463_Apelin_AA_seqs.fas]

>Microcaecilia_unicolor_XP_030064575_1_apelin
LVHPKGVRNGAGHRQGHWRKYRRQRPRLSHKGPMPF
>Xenopus_laevis_NP_001091253_1_apelin_S_homeolog_precursor
LVNPKMVRNSAPQRQANRRKLIRQRPRLSHKGPMPF
