# Supplementary material for: Diversity and Molecular Evolution of Antimicrobial Peptides in Caecilian Amphibians
Source: Toxins (Basel). 2024 Mar 14;16(3):150. doi: 10.3390/toxins16030150 (PMC10975883; doi:10.3390/toxins16030150)
Supplement: Supplementary file 1 [file toxins-16-00150-s001.zip › Sequences_of_candidate_AMPs/AP03464_Neuropeptide_W_AA_seqs.fas]

>Rhinatrema_bivittatum_XP_029433420_1_neuropeptide_W
WYKHAASPRYHTVGRASGLLMGLRRSPYLW
>Typhlonectes_compressicauda_c16247_g1_i1
WYKHAASPRYHTVGRASGLLMGIRRSPYLW
>Microcaecilia_unicolor_XP_030067853_1_neuropeptide_W
WYKHAASPRYHTVGRASGLLMGIRRSPYLW
>Xenopus_laevis_XP_018092552_2_uncharacterized_protein
WYKHSASPRYHTVGRASGLLIGVRRSPYLW
>Xenopus_laevis_XP_041434858_1_uncharacterized_protein
WYKHSASPRYHTVGRASGLLIGVRGSPYLW
>Protopterus_annectens_XP_043945133_1_neuropeptide_W
WYKQVTNPRYHTVGRASGLLLGVRRSPYIR
