# Supplementary material for: Diversity and Molecular Evolution of Antimicrobial Peptides in Caecilian Amphibians
Source: Toxins (Basel). 2024 Mar 14;16(3):150. doi: 10.3390/toxins16030150 (PMC10975883; doi:10.3390/toxins16030150)
Supplement: Supplementary file 1 [file toxins-16-00150-s001.zip › Sequences_of_candidate_AMPs/AP03465_POMC_AA_seqs.fas]

>Bombina_bombina_XP_053564886_1_pro_opiomelanocortin
SYSMEHFRWGKPVGRKRRPIKVYPNGMEEESSESYPMDL
>Microcaecilia_unicolor_XP_030051413_1_pro_opiomelanocortin
SYSMEHFRWGKPVGKKRRPIKIYTNGVEEESSESYPQDY
>Rhinatrema_bivittatum_XP_029452892_1_pro_opiomelanocortin
SYSMEHFRWGKPVGKKRRPVKVYPNVVEEESSESYPVEF
>Geotrypetes_seraphini_XP_033791650_1_pro_opiomelanocortin
SYSMEHFRWGKPVGKKRRPVKIYPNGVEEESSESYPQDY
>Xenopus_laevis_NP_001080838_1_pro_opiomelanocortin_A_precursor
AYSMEHFRWGKPVGRKRRPIKVYPNGVEEESAESYPMEL
>Xenopus_laevis_NP_001156862_1_pro_opiomelanocortin_B_precursor
AYSMEHFRWGKPVGRKRRPIKVYPNGVEEESAESFPMEL
>Protopterus_annectens_XP_043918332_1_pro_opiomelanocortin
SYSMEHFRWGKPVGKKRRPIKVYPNGMEDESAESYSPDL
