# Supplementary material for: Diversity and Molecular Evolution of Antimicrobial Peptides in Caecilian Amphibians
Source: Toxins (Basel). 2024 Mar 14;16(3):150. doi: 10.3390/toxins16030150 (PMC10975883; doi:10.3390/toxins16030150)
Supplement: Supplementary file 1 [file toxins-16-00150-s001.zip › Sequences_of_candidate_AMPs/AP03806_Enolase_AA_seqs.fas]

>Bombina_bombina_XP_053546405_1_alpha_enolase
IHAREIFDSRGNPTVEVDLYTNKGL
>Xenopus_laevis_NP_001079392_1_enolase_1_a
IHAREIFDSRGNPTVEVDLYTCKGL
>Xenopus_laevis_XP_018082300_1_alpha_enolase_isoform_X1
IRAREIFDSRGNPTVEVDLYTCKGL
>Microcaecilia_unicolor_XP_030041528_1_alpha_enolase_isoform_X1
IHARQIFDSRGNPTVEVDLTTEKGL
>Typhlonectes_compressicauda_GFOH01044242
IHAREIFDSRGNPTVEVDLTTAKGL
>Caecilia_tentaculata_GFOD01044538
IHAREIFDSRGNPTVEVDLATEKGL
>Rhinatrema_bivittatum_XP_029433733_1_alpha_enolase_isoform_X1
IHARSIFDSRGNPTVEVDLYTAKGC
>Typhlonectes_compressicauda_GFOH01002647
IHARSIFDSRGNPTVEVDLYTAKGC
>Bombina_bombina_XP_053574324_1_beta_enolase
IHAREILDSRGNPTVEVDLYTAKGL
>Xenopus_laevis_NP_001080346_1_enolase_3
IHAREILDSRGNPTVEVDLYTAKGL
>Microcaecilia_unicolor_XP_030042895_1_beta_enolase
IHAREILDSRGNPTVEVDLYTGKGR
>Microcaecilia_dermatophaga_GFOE01033430
IHAREILDSRGNPTVEVDLYTDKGR
>Typhlonectes_compressicauda_GFOH01047235
IHAREILDSRGNPTVEVDLFTDKGR
>Typhlonectes_natans_comp8233_c0_seq1
IHAREILDSRGNPTVEVDLFTDKGR
>Caecilia_tentaculata_GFOD01053736
IHAREILDSRGNPTVEVDLFTDKGR
>Caecilia_tentaculata_GFOD01053735
IHAREILDSRGNPTVEVDLYTGKGR
>Rhinatrema_bivittatum_XP_029436534_1_beta_enolase
IHAREILDSRGNPTVEVDLFTAKGR
>Typhlonectes_compressicauda_GFOH01047236
IHAREILDSRGNPTVEVDLFTAKGR
>Caecilia_tentaculata_GFOD01053738
IHAREILDSRGNPTVEVDLFTAKGR
>Geotrypetes_seraphini_XP_033780208_1_beta_enolase
IHAREILDSRGNPTVEVDLYTGKGR
>Protopterus_annectens_XP_043933033_1_beta_enolase
IHAREILDSRGNPTVEVDLHTDKGL
>Protopterus_annectens_XP_043928048_1_enolase_like_isoform_X1
IHAREILDSRGNPTVEVDLYTDKGH
>Protopterus_annectens_XP_043928055_1_enolase_like_isoform_X2
IHAREILDSRGNPTVEVDLYTDKGL
>Microcaecilia_unicolor_XP_030043028_1_gamma_enolase
INAREILDSRGNPTVEVDLYTEKGM
>Geotrypetes_seraphini_XP_033780065_1_gamma_enolase_isoform_X1
IHAREILDSRGNPTVEVDLYTEKGL
>Protopterus_annectens_XP_043935532_1_gamma_enolase
IHAREILDSRGNPTVEVDLYTEKGL
>Protopterus_annectens_XP_043928060_1_gamma_enolase_like_isoform_X2
IHFREILDSRGNPTVEADLYTDKGL
>Geotrypetes_seraphini_comp83070_c0_seq1
VHARQIYDSRGNPTEEVDLSTAKGM
