# Supplementary material for: Diversity and Molecular Evolution of Antimicrobial Peptides in Caecilian Amphibians
Source: Toxins (Basel). 2024 Mar 14;16(3):150. doi: 10.3390/toxins16030150 (PMC10975883; doi:10.3390/toxins16030150)
Supplement: Supplementary file 1 [file toxins-16-00150-s001.zip › Sequences_of_candidate_AMPs/G1PML8_Kininogen_AA_seqs.fas]

>Microcaecilia_unicolor_XP_030071752_1_Tkininogen_1like_isoform_X1_G1PML8
MRLLGVLLLCSQLFSNKADLLSTDEADCNDPIIFQAMDIALRTYNAKIQDGNQFALFQITDAKATVGNDTYTVIYRVYETTCEAQGGKAWQECDYKPDAEAQTGRCTAQVYINKAEKIEEVLHQDCRITQAESPVTTMEAPCLGCAQLIPANSMDLQEILKHAIQKFNSDSQHSSLFAIKEVINATRQVVNGWTYIINYSVQETNCSRTDYSELNPDCKHLENGDSDQCNTKVLVTPQNTIDDFKQKCDVTEGNFCRDCTVPVDITSEELHEPLRQVIKKINSESIETFLFDLAQVDEAKTQEDPGIKYQLRLQMKETNCSKEHYESLSEDCKLIQNGKEYICLARIHLTQEQEADSQVACFITSVELDASEDAVNPRYVPGLSPFRMLGYENVVPVRWKPGRGHGHGPRHRPPRGHAYGHQDDCDHKGKKPKKDKKGKGKGKGKDKGKGKHDKKKCDSSEESNEHITMKPHTTILTTSVPEKPISTLPPIIEQPVVPSPTSKEPDVLTPTSEDPAVLTTTLHTVIILDEDNTDVIIPNLTEEPEGHVLDLPGAFSLDLPTAKPALCPGDPWKSIPSLNNPNIPTDSAEKKPIIEKNESVDPGPPAVPGTFSDADLLN
>Microcaecilia_unicolor_XP_030071753_1_Tkininogen_1like_isoform_X2_G1PML8
MRLLGVLLLCSQLFSNKADLLSTDEADCNDPIIFQAMDIALRTYNAKIQDGNQFALFQITDAKATVGNDTYTVIYRVYETTCEAQGGKAWQECDYKPDAEAQTGRCTAQVYINKAEKIEEVLHQDCRITQAESPVTTMEAPCLGCAQLIPANSMDLQEILKHAIQKFNSDSQHSSLFAIKEVINATRQVVNGWTYIINYSVQETNCSRTDYSELNPDCKHLENGDSDQCNTKVLVTPQNTIDDFKQKCDVTEGNFCRDCTVPVDITSEELHEPLRQVIKKINSESIETFLFDLAQVDEAKTQEDPGIKYQLRLQMKETNCSKEHYESLSEDCKLIQNGKEYICLARIHLTQEQEADSQVACFITSVELDASEDAVIARFVPGLSPFRMLGYENVVPVRWKPGRGHGHGPRHRPPRGHAYGHQDDCDHKGKKPKKDKKGKGKGKGKDKGKGKHDKKKCDSSEESNEHITMKPHTTILTTSVPEKPISTLPPIIEQPVVPSPTSKEPDVLTPTSEDPAVLTTTLHTVIILDEDNTDVIIPNLTEEPEGHVLDLPGAFSLDLPMAKPALCPGDPWMSTPSLNNPNIPTDPAEKKPIIEKNESVDPGPPAVPGTFSDADLLN
>Geotrypetes_seraphini_XP_033814982_1_kininogen1_G1PML8
MKLLALLVLSAQLFSNKADPLSTEDANCKDPIIFQAMDVALRRYNTNIQTGNQFALFQITDAKATAGNDTYTVIYKVFETTCEAQGGKSWQECDYKPEAEAQRGQCTAQVHINEPEKIVEVLYQDCRINPAESPVTNLLYACRGCPKPIPANSMDLQDHLKHGIEKFNNDSQHPSVFIIKEVKYATRQVVNGWLYVIYYTVQETNCSKNDYSELNPECKLLKDGESHECKATVHVAPQTTINDFTQECSKLEDNICRDCTVPVDFNSPDLQKPLTYAIVMINSKLDDVHLFDLAQIYEAKTQEVPGIIYQITLQAKETNCSQEQCESSCKDCKFKDDGKEYICNAKIHLTPELEADSVVACSTSKSVQRYIPGFSPFRSVTNGLRAPLLSTINIPVPWIHKGKPNPGHGPPQGRGQGHGHGHEHGQGHGHGHEHGHGHGHDCDHKGKSTKDKKGKGKDKKKDDKKKCDSSEESDEHYTFETPTTVSTTFVPQTPPTSTLPPITEEPTTKPTTTSKAPDELFSTELIVTVDHFPGTDEENVGVVIPNLPEESEGHNLDLPGASSLDLPVAKPLLCPGDQWKPLPSLHDPANPAENKPAVEKKESVDPKAPATPGTFSDADLLA
>Typhlonectes_compressicauda_GFOH01022084_G1PML8
LNLQDYVLLQQWINSHGGQGGGGSATSPGLCFLYTVGTCEKEKLLILRLHLPLSPGLEHPSPLQFRGAVKNVMKLLGVLLLCVQLLSNKAVPILVEDADCNDPVVFQAMAVALRSYNAKREDGNQFALFKITDAKAIVGNDTYTVAYQVFETTCEVRGGKSWQSCDYKPEMEAQRGQCTAQVHINEIEKINEVLHQDCKINPAESPVTNLQAPCLGCEQPIPVNSNELQKILIHVIKKFNIDSQHPSLFGLKEVKNATIQVVNGWVYKIDCSVQETNCSRDKDLELNPQCEHLENGESDDCRTHVFVSPENVVLDVKQKCSITDGNFCHDCTVPVDINSQELQEPVTRIINKINSNSKEPQFYNLVDVNEAKTQEVRGKKYQIKLQVKETNCSKKDYESLTEACMFTDGGKQYMCSAGVDITPDQEADFPVACYESMLGRHIPGLSPFRSSLNEHPVPMQWKPSGRHRRNHGPPQGHGHGHGHGRGHQPGCDHKRGKPKKDKKGKGKHDNKCDSSSEESVERITMKPHSTIFTTSAPETPISTPDPIPEEPTQFFVEILDDLDAIAENTEPLIPELPVEPAGGNLDLPDAFSLDLPVAKPARCPGNQWKPIPDLYNPNTLADPTAKNPIIEKAVSVDPERPAVPGTFSDADLLDX
>Microcaecilia_dermatophaga_GFOE01006305_G1PML8
SLFPHSPVALLIEHPPPPQFSGAVENIMKLLGVLLLCSQLFPNKADLLSTEDANCNDPIIFQAMDIALRTYNAKLQDGNQFALHQIADAKATVGNDTYTVIYQVYETTCEAQGGKAWQDCDYKPDTEAQRGRCTAQVYINKAEKIEEVLHQDCRITQAESPVTTMEAPCLGCEELIPADSTDLQEILKHAIQQFNRDSQHSSLFRIKEVINATRQVVNGWSYRIYYSVQETNCSTTDYSELNPDCKHLEDGDSDKCKTTVFVTTQNTLVNFQQNCDITEGNFCSECTVPVDISSEELHEPLRHVIKKINSDSNETFLFDLAQLYEAKTQEVPGTKYQLRLQAKETNCSKEHYESLSEDCKFIQNGKEYICSARIHLTQEQEADSQVACFTTLVVLDASMEPEKVRVIPGLSPFRTLGHKTVAAVQWKRGRGHGPRHRPPRGHGYGHQDDCDHKGKKPKKDKKDKGKGKGKHDKKKCDSSEESNEHITMKPHTTILTTSVPEKPISTLPPIIEEPVVPSPTPKEPDVLTATPKDPAVLTTTLHTVIILDEDNTDVIIPNLTEESEGHVLDLPGAFSLDLPMAKPALCPGDPWKSIPSLNNPNIPTDPAEKKPIIEKHESVDPGPPAVPGTFSDADLLNX
>Rhinatrema_bivittatum_GFOG01000494_G1PML8
PSPLQFRGAVKNVMKLLGVLLLCVQLLSNKAVPILVEDADCNDPVVFQAMAVALRSYNAKREDGNQFALFKITDAKAIVGNDTYTVAYQVFETTCEVRGGKSWQSCDYKPEMEAQRGQCTAQVHINEIEKINEVLHQDCKINPAESPVTNLQAPCLGCEQPIPVNSNELQKILIHVIKKFNIDSQHPSLFGLKEVKNATIQVVNGWVYKIDCSVQETNCSRDKDLELNPQCEHLENGESDDCRTHVFVSPENVVLDVKQKCSITDGNFCHDCTVPVDINSQELQEPVTRIINKINSNSKEPQFYNLVDVNEAKTQEVRGKKYQIKLQVKETNCSKKDYESLTEACMFTDGGKQYMCSAGVDITPDQEADFPVACYESMLGRHIPGLSPFRSSLNEHPVPMQWKPSGRHRRNHGPPQGHGHGHGHGRGHQPGCDHKRGKPKKDKKGKGKHDNKCDSSSEESVERITMKPHSTIFTTSAPETPISTPDPIPEEPTQFFVEILDDLDAIAENTEPLIPELPVEPAGGNLDLPDAFSLDLPVAKPARCPGNQWKPIPDLYNPNTLADPTAKNPIIEKAVSVDPERPAVPGTFSDADLLDX
>Microcaecilia_unicolor_GFOF01004949_G1PML8
GLCFLYTVGTCEKEKLLILRLHLPLSPGLEHPSPLQFRGAVKNVMKLLGVLLLCVQLLSNKAVPILVEDADCNDPVVFQAMAVALRSYNAKREDGNQFALFKITDAKAIVGNDTYTVAYQVFETTCEVRGGKSWQSCDYKPEMEAQRGQCTAQVHINEIEKINEVLHQDCKINPAESPVTNLQAPCLGCEQPIPVNSNELQKILIHVIKKFNIDSQHPSLFGLKEVKNATIQVVNGWVYKIDCSVQETNCSRDKDLELNPQCEHLENGESDDCRTHVFVSPENVVLDVKQKCSITDGNFCHDCTVPVDINSQELQEPVTRIINKINSNSKEPQFYNLVDVNEAKTQEVRGKKYQIKLQVKETNCSKKDYESLTEACMFTDGGKQYMCSAGVDITPDQEADFPVACYESMLGRHIPGLSPFRSSLNEHPVPMQWKPSGRHRRNHGPPQGHGHGHGHGRGHQPGCDHKRGKPKKDKKGKGKHDNKCDSSSEESVERITMKPHSTIFTTSAPETPISTPDPIPEEPTQFFVEILDDLDAIAENTEPLIPELPVEPAGGNLDLPDAFSLDLPVAKPARCPGNQWKPIPDLYNPNTLADPTAKNPIIEKAVSVDPERPAVPGTFSDA
>Microcaecilia_unicolor_GFOF01004950_G1PML8
GLCFLYTVGTCEKEKLLILRLHLPLSPGLEHPSPLQFRGAVKNVMKLLGVLLLCVQLLSNKAVPILVEDADCNDPVVFQAMAVALRSYNAKREDGNQFALFKITDAKAIVGNDTYTVAYQVFETTCEVRGGKSWQSCDYKPEMEAQRGQCTAQVHINEIEKINEVLHQDCKINPAESPVTNLQAPCLGCEQPIPVNSNELQKILIHVIKKFNIDSQHPSLFGLKEVKNATIQVVNGWVYKIDCSVQETNCSRDKDLELNPQCEHLENGESDDCRTHVFVSPENVVLDVKQKCSITDGNFCHDCTVPVDINSQELQEPVTRIINKINSNSKEPQFYNLVDVNEAKTQEVRGKKYQIKLQVKETNCSKKDYESLTEACMFTDGGLGRHIPGLSPFRSSLNEHPVPMQWKPSGRHRRNHGPPQGHGHGHGHGRGHQPGCDHKRGKPKKDKKGKGKHDNKCDSSSEESVERITMKPHSTIFTTSAPETPISTPDPIPEEPTQFFVEILDDLDAIAENTEPLIPELPVEPAGGNLDLPDAFSLDLPVAKPARCPGNQWKPIPDLYNPNTLADPTAKNPIIEKAVSVDPERPAVPGTFSDA
>Microcaecilia_unicolor_GFOF01044035_G1PML8
MRLLGVLLLCSQLFSNKADLLSTDEADCNDPIIFQAMDIALRTYNAKIQDGNQFALFQITDAKATVGNDTYTVIYRVYETTCEAQGGKAWQECDYKPDAEAQTGRCTAQVYINKAEKIEEVLHQDCRITQAESPVTTMEAPCLGCAQLIPANSMDLQEILKHAIQKFNSDSQHSSLFAIKEVINATRQVVNGWTYIINYSVQETNCSRTDYSELNPDCKHLENGDSDQCNTKVLVTPQNTIDDFKQKCDVTEGNFCRDCTVPVDITSEELHEPLRQVIKKINSESIETFLFDLAQVYEAKTQEDPGIKYQLRLQMKETNCSKEHYESLSEDCKLIQNGKEYICLARIHLTQEQEADSQVACFITSVELDASEDAANPRYVPGLSPFRMLGYENVVPVRWKPGRGHGHGPRHRPPRGHAYGHQDDCDHKGKKPKKDKKGKGKGKNKGKGKHDKKKCDSSEESNEHITMKPHTTILTTSVPEKPISTLPPIIEQPVVPSPTSKEPDVLTPTSEDPAVLTTTLHTVIILDEDNTDVIIPNLTEEPEGHVLDLPGAFSLDLPMAKPALCPGDPWKSTPSLNNPNIPTDPAEKKPIIEKKRVCGPRTACGSWNLQX
>Microcaecilia_unicolor_GFOF01044036_G1PML8
MRLLGVLLLCSQLFSNKADLLSTDEADCNDPIIFQAMDIALRTYNAKIQDGNQFALFQITDAKATVGNDTYTVIYRVYETTCEAQGGKAWQECDYKPDAEAQTGRCTAQVYINKAEKIEEVLHQDCRITQAESPVTTMEAPCLGCAQLIPANSMDLQEILKHAIQKFNSDSQHSSLFAIKEVINATRQVVNGWTYIINYSVQETNCSRTDYSELNPDCKHLENGDSDQCNTKVLVTPQNTIDDFKQKCDVTEGNFCRDCTVPVDITSEELHEPLRQVIKKINSESIETFLFDLAQVYEAKTQEDPGIKYQLRLQMKETNCSKEHYESLSEDCKLIQNGKEYICLARIHLTQEQEADSQVACFITSVELDASEDAAVSTIAPPPSITGGDQRFKX
>Caecilia_tentaculata_GFOD01025468_G1PML8
MKLLGVLLLCAQLLSNKANPISTEDADCNDPTVFRAMDVALRTYNAKREDGNQFALLKITDAKATVGNDTYTVTYQVFETTCEVQGSKSWQECDYKPEAEAQKGQCTAQVHINKIEKIDEILHQDCKIMSAERPVSTMQAPCLGCEEPIPANSVELQQILRHAVQKFNNDSQHPSLFGVKEVTHVTRQVVNGWMYKIDYSVQETNCSRDQNLQLNPPCKHLEDGESVVCNTYVLESPENIIVDVKQKCNITDGNFCRDCTIPVDTNSQELQELVRRVIKMINSECVEPQLYDLVQVYEAKTQEVPGTKYQIKLQVMETNCSKEDHEALTEACKFKDDGKQYMCSAGLHITPEQEADLPVACIGSNMLVLDITEATRFIPGLSPFRSTLNEHLVPMQWKPRLRHGRGHGPPQGRGHGHGHRHKPECDHKGKKPKKDKKGKGKHDKKKCDSSSEESFERITMKPHTTLSTSSAPEKPTSTLAPIPEPTSTPAPILEEPNVPDVLSPTQLIVEILDDDDTSPGHTEAIIPKLPMEPEGDILDLPGASSLDLPVAKPARCPSDQWKLIPGLNNPNALTNPTAKNPIIEKSESVDPERPAVPGTFSDADLLDX
>Caecilia_tentaculata_GFOD01025469_G1PML8
MKLLGVLLLCAQLLSNKANPISTEDADCNDPTVFRAMDVALRTYNAKREDGNQFALLKITDAKATVGNDTYTVTYQVFETTCEVQGSKSWQECDYKPEAEAQKGQCTAQVHINKIEKIDEILHQDCKIMSAERPVSTMQAPCLGCEEPIPANSVELQQILRHAVQKFNNDSQHPSLFGVKEVTHVTRQVVNGWMYKIDYSVQETNCSRDQNLQLNPPCKHLEDGESVVCNTYVLESPENIIVDVKQKCNITDGNFCRDCTIPVDTNSQELQELVRRVIKMINSECVEPQLYDLVQVYEAKTQEVPGTKYQIKLQVMETNCSKEDHEALTEACKFKDDGKQYMCSAGLHITPEQEADLPVACIGSNMSFTHASVQQVYYMAQVLCASNSGDLYKILSILVSPSAVPTTELVLDITEATRFIPGLSPFRSTLNEHLVPMQWKPRLRHGRGHGPPQGRGHGHGHRHKPECDHKGKKPKKDKKGKGKHDKKKCDSSSEESFERITMKPHTTLSTSSAPEKPTSTLAPIPEPTSTPAPILEEPNVPDVLSPTQLIVEILDDDDTSPGHTEAIIPKLPMEPEGDILDLPGASSLDLPVAKPARCPSDQWKLIPGLNNPNALTNPTAKNPIIEKSESVDPERPAVPGTFSDADLLDX
>Caecilia_tentaculata_GFOD01025470_G1PML8
MKLLGVLLLCAQLLSNKANPISTEDADCNDPTVFRAMDVALRTYNAKREDGNQFALLKITDAKATVGNDTYTVTYQVFETTCEVQGSKSWQECDYKPEAEAQKGQCTAQVHINKIEKIDEILHQDCKIMSAERPVSTMQAPCLGCEEPIPANSVELQQILRHAVQKFNNDSQHPSLFGVKEVTHVTRQVVNGWMYKIDYSVQETNCSRDQNLQLNPPCKHLEDGESVVCNTYVLESPENIIVDVKQKCNITDGNFCRDCTIPVDTNSQELQELVRRVIKMINSECVEPQLYDLVQVYEAKTQEVPGTKYQIKLQVMETNCSKEDHEALTEACKFKDDGKQYMCSAGLHITPEQEADLPVACIGSNMSFTHASVQQLVLDITEATRFIPGLSPFRSTLNEHLVPMQWKPRLRHGRGHGPPQGRGHGHGHRHKPECDHKGKKPKKDKKGKGKHDKKKCDSSSEESFERITMKPHTTLSTSSAPEKPTSTLAPIPEPTSTPAPILEEPNVPDVLSPTQLIVEILDDDDTSPGHTEAIIPKLPMEPEGDILDLPGASSLDLPVAKPARCPSDQWKLIPGLNNPNALTNPTAKNPIIEKSESVDPERPAVPGTFSDADLLDX
>Bombina_bombina_XP_053566161_1_Tkininogen_1_isoform_X1_G1PML8
MFINLLYISQSTQLTMRLLVILLLGSQCLLVAANQALTLQGDCNDFNVFDAADTALIQFNKQKQYGNQLVLHRITDARIRPEGDEGVHYFLNYQVREGSCAVNSGKLWQQCDFSLSAVDPVDCFAHVFVNKESNLRNVHTQNCKLIVVEPPVIVEHQPCLGCHRPIDKNSEEVAKLIKSAIHKVNSLGSRPYHFNLENIHNATRQVVNGWNYRIHFTIKQTNCSKSLYENVSSEECQLIQEGESGSCISNIFVTPDGNIKDLNPGCNSMTGFCLDCLGEVETTDPELLNLMRQVIDEYNHNSNNTRLYKVSLIDKATKQGKNEILFQVNFQLKETNCSKPAYSILGDECGILDGVLLVCKVSINVTNKEIDISSRPVCNIQNQRMFVIRGLSPFRTTNPNIRLPRHSQLPEKSKGHGHGPIHKPEKNNGKKDKKEKKEKKKKDKKNKHHKNGESSEESNEVTVIPPVHKTTDKSKTTTQTAAPTTSPVHDFVETTYQFIENTSTLSLFPQIPAVPGEEDNFLNLHENVLDDLPEPTVTTAPNCPGSFWIPKRLLPIFPVFPPLTDEDLLLGADDLPTPADPVIEPKEPKILSTVQAFSDDDLSF
>Bombina_bombina_XP_053566162_1_Tkininogen_1_isoform_X2_G1PML8
MFINLLYISQSTQLTMRLLVILLLGSQCLLVAANQALTLQGDCNDFNVFDAADTALIQFNKQKQYGNQLVLHRITDARIRPEGDEGVHYFLNYQVREGSCAVNSGKLWQQCDFSLSAVDPVDCFAHVFVNKESNLRNVHTQNCKLIVEPPVIVEHQPCLGCHRPIDKNSEEVAKLIKSAIHKVNSLGSRPYHFNLENIHNATRQVVNGWNYRIHFTIKQTNCSKSLYENVSSEECQLIQEGESGSCISNIFVTPDGNIKDLNPGCNSMTGFCLDCLGEVETTDPELLNLMRQVIDEYNHNSNNTRLYKVSLIDKATKQGKNEILFQVNFQLKETNCSKPAYSILGDECGILDGVLLVCKVSINVTNKEIDISSRPVCNIQNQRMFVIRGLSPFRTTNPNIRLPRHSQLPEKSKGHGHGPIHKPEKNNGKKDKKEKKEKKKKDKKNKHHKNGESSEESNEVTVIPPVHKTTDKSKTTTQTAAPTTSPVHDFVETTYQFIENTSTLSLFPQIPAVPGEEDNFLNLHENVLDDLPEPTVTTAPNCPGSFWIPKRLLPIFPVFPPLTDEDLLLGADDLPTPADPVIEPKEPKILSTVQAFSDDDLSF
>Bombina_bombina_XP_053566163_1_Tkininogen_1_isoform_X3_G1PML8
MFINLLYISQSTQLTMRLLVILLLGSQCLLVAANQALTLQGDCNDFNVFDAADTALIQFNKQKQYGNQLVLHRITDARIRPEGDEGVHYFLNYQVREGSCAVNSGKLWQQCDFSLSAVDPVDCFAHVFVNKESNLRNVHTQNCKLIVVEPPVIVEHQPCLGCHRPIDKNSEEVAKLIKSAIHKVNSLGSRPYHFNLENIHNATRQVVNGWNYRIHFTIKQTNCSKSLYENVSSEECQLIQEGESGSCISNIFVTPDGNIKDLNPGCNSMTGFCLDCLGEVETTDPELLNLMRQVIDEYNHNSNNTRLYKVSLIDKATKQGKNEILFQVNFQLKETNCSKPAYSILGDECGILDGNQRMFVIRGLSPFRTTNPNIRLPRHSQLPEKSKGHGHGPIHKPEKNNGKKDKKEKKEKKKKDKKNKHHKNGESSEESNEVTVIPPVHKTTDKSKTTTQTAAPTTSPVHDFVETTYQFIENTSTLSLFPQIPAVPGEEDNFLNLHENVLDDLPEPTVTTAPNCPGSFWIPKRLLPIFPVFPPLTDEDLLLGADDLPTPADPVIEPKEPKILSTVQAFSDDDLSF
>Xenopus_laevis_NP_001088128_1_kininogen_1_L_homeolog_precursor_G1PML8
MQHLCSFIFFLHLLRGSASQTIEADCNDHNIFYAVDKALRHHNKALIDGNQFVLYRITDAKIKTDNSDGIHNFVSYDIREGSCGVKSGKLWQNCDFKQSDEKVGKCSAHVVVNKEFKTSEVISQNCSTFKVEPIVSAVHQQCLGCQTNLDTGNKDLLPIIKAAIEKMNKLGNHPFYFDVENIIEATRQVVFGWNYKLIYTIRQTNCSKSIHSNVPLEECELDANGQHGKCTTQVFINTQGEINDILLDCSSQTGLCLNCPDAVERDDPELLDLLRQVMDEYNSNNNNTNLYNFVSVDKASRKGVHEKIYDVTFNIRETNCSKSDYSILGEECQFIEKNETLQCYAKVNVTDTKITVSSSPVCNNKGRTRGFSYKGLSPFRGILPFKKTRRDTEKAKGHARGYAHKGEQRHAKKNKKGKKDKRKKKNGHKNGDSSEESQEYTISPTVHKTQHMQHTTAQTVELITSTQKQQSLSKIPGEQMSKTTEKPNLGLFPHIPSVQEDQDNFFNFHNNAEPDLPGPDDSNFPKCPGKQWEPVKLPTTELTYDLFDLASAIGDATPTAAENVKNKEPGNTGQPFNDEDLLLSLF
>Xenopus_laevis_XP_018121140_1_Tkininogen_1_isoform_X3_G1PML8
MKHLFSFIFFLHLLRGSASQTIEADCNDHNIFYAVDEALRHHNKELIDGNQFVLYRITEARIKTENGGTHNFVSYDIREGSCGVKSGKVWQNCDFKQSDEKVGKCSAHIVVNKELKTSEVIIQNCSTFQVEPTVSAIKQDCLGCPINLDTRNKDLLPLIKSAIEKMNKLANYPFYFDLENIIEATLQVVAGWNYRLIYTVRQTNCSKSIHSNVPLEECDLDANGQNGTCTTQVFKNTRGEIIDINLSCFSQKGFCLSCPDAVDVDDPELLDLLRQVMDEYNSYNNNTNLYNFVSVDYASKKGVHEKTYDVTFNIKETNCSKSDYAILGEECQFIETKNALNCDAKVNVTDTKIIVASSPICNARARTMAMFTYKGLSPFRGVLPQGSPYRIRRDTERAKGPAHGNKGEQKHVKKHKKEKKDKRKKKNGHKNEDSSEESQEYTILPTVHATQRMQHTTTQTVQLITSAQKQESLSKTPGEQISKTTEKPTLGLFPHIPSVPEDQDIFLNFHDDIELDLPEPDVSSFPKCPGKPWEPVKLPSTEPTYDLFDLASAIGDATPTVAENIENKVPGSTSQGFNDEDLLLSFI
>Xenopus_laevis_XP_041420735_1_Tkininogen_1_isoform_X1_G1PML8
MKHLFSFIFFLHLLRGSASQTIEADCNDHNIFYAVDEALRHHNKELIDGNQFVLYRITEARIKTENGGTHNFVSYDIREGSCGVKSGKVWQNCDFKQSDEKVGKCSAHIVVNKELKTSEVIIQNCSTFQVEPTVSAIKQDCLGCPINLDTRNKDLLPLIKSAIEKMNKLANYPFYFDLENIIEATLQVVAGWNYRLIYTVRQTNCSKSIHSNVPLEECDLDANGQNGTCTTQVFKNTRGEIIDINLSCFSQKGFCLSCPDAVDVDDPELLDLLRQVMDEYNSYNNNTNLYNFVSVDYASKKGVHEKTYDVTFNIKETNCSKSDYAILGEECQFIETKNALNCDAKVNVTDTKIIVASSPICNARARTMEFLNQFLAKMGDNTIFVVYSKITNKQFSLSQNMFIRLHLSPGPVLGAMFTYKGLSPFRGVLPQGSPYRIRRDTERAKGPAHGNKGEQKHVKKHKKEKKDKRKKKNGHKNEDSSEESQEYTILPTVHATQRMQHTTTQTVQLITSAQKQESLSKTPGEQISKTTEKPTLGLFPHIPSVPEDQDIFLNFHDDIELDLPEPDVSSFPKCPGKPWEPVKLPSTEPTYDLFDLASAIGDATPTVAENIENKVPGSTSQGFNDEDLLLSFI
>Xenopus_laevis_XP_041420736_1_Tkininogen_1_isoform_X2_G1PML8
MKHLFSFIFFLHLLRGSASQTIEADCNDHNIFYAVDEALRHHNKELIDGNQFVLYRITEARIKTENGGTHNFVSYDIREGSCGVKSGKVWQNCDFKQSDEKVGKCSAHIVVNKELKTSEVIIQNCSTFQVEPTVSAIKQDCLGCPINLDTRNKDLLPLIKSAIEKMNKLANYPFYFDLENIIEATLQVVAGWNYRLIYTVRQTNCSKSIHSNVPLEECDLDANGQNGTCTTQVFKNTRGEIIDINLSCFSQKGFCLSCPDAVDVDDPELLDLLRQVMDEYNSYNNNTNLYNFVSVDYASKKGVHEKTYDVTFNIKETNCSKSDYAILGEECQFIETKNALNCDAKVNVTDTKIIVASSPICNARARTMKITNKQFSLSQNMFIRLHLSPGPVLGAMFTYKGLSPFRGVLPQGSPYRIRRDTERAKGPAHGNKGEQKHVKKHKKEKKDKRKKKNGHKNEDSSEESQEYTILPTVHATQRMQHTTTQTVQLITSAQKQESLSKTPGEQISKTTEKPTLGLFPHIPSVPEDQDIFLNFHDDIELDLPEPDVSSFPKCPGKPWEPVKLPSTEPTYDLFDLASAIGDATPTVAENIENKVPGSTSQGFNDEDLLLSFI
>Protopterus_annectens_XP_043926665_1_kininogen1_isoform_X1_G1PML8
MKALIVLLFSFQFIPHCSEAALQNVACDNKEVFDAVDQAIQQLNEEKTTGNKFILHRILDAYINLKNETGTQYLVKFEIQEGNCSVGSKIAWTSCNIYISELIVNGICASEVFLDNTVRSKHVVTQTCTTKQVGPCHGCPISVDNNNPILEEPLRIAINAFNSNSSSPFLYGVVQIKTATSQVTAGLNYKIELTMQETNCTKATMETWTKDCPFKEYAPMLHCKTSVFIVSYENRTEVDISCKKTLVTFISGLTPFRSSPLHDPLMERQAEHLLTASGKHSNHHSYGHSVLPRDSRHSSDQSKHKPKDRPEQKPPRYNHHNQESAEEKHTSVHGQHLPHPPTLKPNLHHVQLKSKLVLGTPEPPLTFDLPEETQSSNHEGLPQSPHQTVADCQQPAKEQPSNSISTPSLPDLSFDLADALSPFPEEHLPHKEQTPDTPTLPDLAFDLFDAVLPFPDEHLPDIPEESSSQNCPGNPWIPMP
>Protopterus_annectens_XP_043926666_1_kininogen1_isoform_X2_G1PML8
MKALIVLLFSFQFIPHCSEAALQNVACDNKEVFDAVDQAIQQLNEEKTTGNKFILHRILDAYINLKNETGTQYLVKFEIQEGNCSVGSKIAWTSCNIYISELIVNGICASEVFLDNTVRSKHVVTQTCTTKQVGPCHGCPISVDNNNPILEEPLRIAINAFNSNSSSPFLYGVVQIKTATSQVTAGLNYKIELTMQETNCTKATMETWTKDCPFKEYAPMLHCKTSVFIVSYENRTEVDISCKKTGRYISGLTPFSVLNGREFEESDEKHSQTAIKEHDRGLGLSFGYGHGVGHSPGQGHGRGKGQGHNYGHGHGHEEGHRNGHGRDKPKDKHEQKPHGHKHPKQESSKEKHIAEHGQRPPYPPVVKPKPSPGLVTSKPTPSVAVPPPVLKPSVPESAVHDIVPEPTHDTIKDLPSEVTQQSTGLLPTLPPNLEEILLPLPTENFPDFPDEPVSLNCPSNIWKPDSQPSPDLAIQE
