# Supplementary material for: Diversity and Molecular Evolution of Antimicrobial Peptides in Caecilian Amphibians
Source: Toxins (Basel). 2024 Mar 14;16(3):150. doi: 10.3390/toxins16030150 (PMC10975883; doi:10.3390/toxins16030150)
Supplement: Supplementary file 1 [file toxins-16-00150-s001.zip › Sequences_of_candidate_AMPs/G3VCA4_H3A036_Q5M8F3_Cystatin_AA_seqs.fas]

>Protopterus_annectens_XP_043913694_1_cystatinF_H3A036
MNSGVWRILILVFTLAAVWTFCNADTVQTTEPAVRPGHPVRINVTDPQVEAAAKIAIYAFNNQSNDMFLFKVLQIDDAKMQIVKGIKYILDIRIRRTVCRKNKYYDLDKCDFQNDKKLNQIFFCHSEVWTVVWLHFNKVTALHCQ
>Rhinatrema_bivittatum_XP_029450367_1_cystatinF_H3A036
MTGSRSLLVLSCCLLLDAVWPSAVLSTEKATEPGFPKHASTDDPGVKRAAKFAVSEYNNRSNDIFVFKISGINKAMIQVVKGLKYILNAKIGRTVCRKNEHYKLKNCEFQTDKILKKTLNCYFEVWIVSWMNMVKVPVLSCWE
>Microcaecilia_unicolor_XP_030050697_1_cystatinF_H3A036
MAGSWGLFILVSFGVVHFTWNSAVNYTERTTEPGFPQHANTDDPGVKKAAKFAVYDYNNRSNDIFVFKILDIDKAMVQVVKGLKYMLNARIGRTVCRKNEHYKLKNCEFQTDKTLKMILNCYFEVWIVSWMNMVKVPVVLCQE
>Typhlonectes_compressicauda_GFOH01055797_H3A036
KLVAMIGSGGSFLLVCFLLAHLSWSSAVRYIERTTEPGFPQHANTDDPEVKRAAKFAVYEYNNRSNDIFVFKVLDIKKAMVQVVKGLKYMLNAKIGRTVCRKNERYKLKKCKLQTDKMLMKILDCYFEVWIVSWLNTVKVPVVFCHEX
>Typhlonectes_compressicauda_GFOH01057372_H3A036
TRGGSPSCARRSRGAWEKMATARCVSLLVLLAAGMLVLDASQVSMPGGLRQANVNDLGVQKALSFAIKMYNNGSNDKYASNVVEVIGAQSQIVSGVKYYLQTRIARTTCNNNPTNDLENCAFHEAPELAKNLKCKFEVHIIPWEDSCKLLKQDCQPEDTSSAX
>Microcaecilia_unicolor_XP_030052125_1_cystatinlike_H3A036
MANFWLCLGVILSSSVLLSSAGLPGGPIKIDPSRSDVQDAASYAMTAFNGKSENEYLYKLLKVESAESQVVAGIKYKLKVKVGLTQCKKGSTDNAASCRLQNTSGQPRIFLCKFVVLDQSWVQEKSLLESLCEPAGQSF
>Microcaecilia_unicolor_XP_030052127_1_cystatinlike_H3A036
MFSVWKISLLFMASLALTAATIPGKKDRRPLGGWTDVNVTENDSGLQKALEVAIREHNKASNDQFINVVTNVIRARRQIVAGMKYSLNVQIAKTDCRKSDSTPENCTESELSRLSQHKRCRFVVYLVPWLKKEELKQNNCD
>Bombina_bombina_XP_053565274_1_cystatin_H3A036
MAVKLCLCLSVALSFLYISVSSNILPGGPMNANPDDPSIQKASIFAVNEFNKNSKDDYLCKLIKVMSAQSQVVAGVRYILEVEIGRTQCTKDTTDDPQTCTLAQDSGLTKMLKCQFVVVEVSWLNQETLESYSCNAL
>Xenopus_laevis_XP_018118354_1_cystatin_H3A036
MSSSVYLVLVLSLSLLVTLASTGMPGAPVAANTGSEEVKNAANFALERFNLMSTNKHIYKLLTVKSAKTQVVAGRNYILEIIIGATNCQKNSHYNLQACKLTLGANAKLQNCTFEVYVSWNNVMSLSKSTCKTL
>Xenopus_laevis_XP_018120258_1_cystatinC_H3A036
MASSWYLVLVVALSFLATLVSTGLVGAPQATDPGSKDVQNAANFALESFNSLSKNAGLYKLIKVISVKKQVVAGMNYFLETRIGATNCQKHTHHNLQACKLAQGGNAETQICSFEVYGSLQNVMSLSKSTCKRA
>Geotrypetes_seraphini_XP_033794452_1_cystatinlike_H3A036
MFSIWKVSLLFVVTLALAAATIPGKKDRPLLGGWRAVNVTQKDRGLQMALTVAIREHNVASNDKFISVISNVIQARRKIVSGVLYDLTVQTAQTACRKSNSAPENCSENELSRLSRHKKCSFVVYLVPWLKKEELKQNSCA
>Xenopus_laevis_XP_018120259_1_cystatin_H3A036
MASSLYLGLVLSFALLVTVVTSSMLVGAPVTTYPNTDEVRNATNFALKEFNRRSNDARPYKLIKMISVKSQVVAGIYYFLTMKIGVTTCRKNAKPNLEACELARGDYAEMLICTFIVYVVAWENIMSLSHSDCVAA
>Xenopus_laevis_XP_018120913_1_cystatin_H3A036
MAAAVVFVLFVAAAASASRATLLGGPVPASENEQGVQKALSFAMQEYNKQSNDMFLSTITKVNGVTKQLVAGTLYKIDAVVSRTECKKAAVDVQNCPLHTDQKFIKSMSCKFEVLNVPWKRENKLRKKECV
>Rhinatrema_bivittatum_XP_029450345_1_cystatinlike_H3A036
MANLWLCLSVILSFCVLSYSAEMVGAPTKIDPDSFEAQKAAHFAVNAYSEKSGNGYLYKVVKVESAQSQIVAGTKYILDVEIGKTQCKIGSTDNVASCPIGSEIFLCHFEILDQEWLNAQNLLESSCKPVGK
>Rhinatrema_bivittatum_XP_029451260_1_cystatinlike_isoform_X2_H3A036
MATARCVSLLVLLAAGMLVLDASQVSMPGGLRQANVNDLGVQKALSFAIKMYNNGSNDKYASNVVEVIGAQSQIVSGVKYYLQTRIARTTCNNNPTNDLENCAFHEAPELAKNLKCKFEVHIIPWEDSCKLLKQDCQPEDTSSA
>Microcaecilia_unicolor_XP_030050656_1_cystatinlike_H3A036
MFSIWKISLLFMVTLALKAETIIKGKAPSQLGGWTDVNLNENDTELQKALAVAIREHNKASNDQFISVVSNVIQARKQIVAGVRYALTAQIAQTACRKSDSAPENCTKSELSTLSQHKTCTFFVVLAPWQNKEELQQNSCA
>Microcaecilia_unicolor_XP_030052123_1_cystatinlike_H3A036
MANFWLCLSVILFSSVLFSSADSLVGDSEKIDSSLPDVQTVASYAVNLFNEKSEYEFLFKVVKVIAKETKVIAGKIYNLDVEIGKTQCKKGSTGNVASCALVDTSEQRVTFQCKFYVLEQAWHNEISVLESSCKPARLLTIY
>Bombina_bombina_XP_053566531_1_cystatin_H3A036
MYCKLFVLVLVCAAFSAATANTARRGKAVGAPMKANADDDDVQEALTFAMREFNKGSNDMYVSKATRVVSVEKQLVAGINYFIEVEVGRTTCTKPTNNIETCNLHVEPNLAKSIHCSFTVYIIPWKGISKLSKNECH
>Bombina_bombina_XP_053575938_1_cystatin_H3A036
MARCVLFALLVLVCCLPGGAPIPGGWGSVPANSDSLQEPLSVFIQNYNKATNDVYVYRVQSVVSAQSQVVAGVNYKITAILGKTTCRKNKYSDVNKCPFASGNKLKKIKCTFVVYIVAWTGVKEVTQQKCVKA
>Typhlonectes_compressicauda_GFOH01000374_H3A036
ILTLTTAAVSEKKRDRPSLGGWKDVNVTDSYVQMAVTFAMDEHNKASNDDYISVASSVIKARQQIVSGIKYALQVQTALTACRKTVFASENCTPSELSKLSQRKKCIFTILFVPWLKTEKLKLLQNSCAX
>Typhlonectes_compressicauda_GFOH01015817_H3A036
MAPAWPVSLLCLIALALTTGTFAFSQILPGGLMDVPENAESVQRALNFAMRQFNLASNDKYAMKVHKVIRAQKQIVSGINYILNVELARTNCDVSTYDLTNCAVHEGPELAKITTCRFVVYDIPWRKKTELTYKECRX
>Typhlonectes_compressicauda_GFOH01019590_H3A036
MFSIWKTILLLMVTVALKAATIPEKKGRGPFGGWTNVNLSKNDSGLQTAVNIAMREHNKANNDQYISVAIRVIQAKRQVVSGMNYALTVQIAQTACRKSDSAPENCTENELSRLSKHKRCNFFVHLVPWMKIEELKKNSCAX
>Typhlonectes_compressicauda_GFOH01019591_H3A036
MFSIWKISLLFMFTLVLTIAKNPRSLVGGWTNVNLDKNDSGLQTAVDVAMREHNKANNDQYISVAIRVIQAKRQVVAGMNYNLTVEISQTACRKSDSAPENCTENELSRLSKHKRCNFFVHLVPWMKIEELKKNSCAX
>Typhlonectes_compressicauda_GFOH01041739_H3A036
MANFWLCLSIILSSSVLLSSAGALGAPEKIDPNSPDAQNAASYAVSAYNAKSGNEYLFKVLKVVSAQSQVVAGVQFILDVEIGKTQCKIGSTDNVASCPIGSEIFLCHFEILDQEWLNAQNLLES
>Microcaecilia_dermatophaga_GFOE01038504_H3A036
VSLLVLLAAGMLVLDASQVSMPGGLRQANVNDLGVQKALSFAIKMYNNGSNDKYASNVVEVIGAQSQIVSGVKYYLQTRIARTTCNNNPTNDLENCAFHEAPELAKNLKCKFEVHIIPWEDSCKLLKQDCQPEDTSSAX
>Microcaecilia_dermatophaga_GFOE01038996_H3A036
VVAMTGSWGLFILVSFVIVDFTWNSAVYAERTTEPGFPQHANTDDPGVKKAAKFAVYEYNNRSNDIFVFKILDIDKAMIQVVKGLKYMLNARIGRTVCRKHEHYKLKTCEFQTDKTLKKILNCYFEVWIVSWMNMVKVPVVLCQEX
>Microcaecilia_dermatophaga_GFOE01039515_H3A036
TKRQTDLSSQAWAKMINMWRLSLMFMAILTLTTAAVSEKKRDRPSLGGWKDVNVTDSYVQMAVTFAMDEHNKASNDDYISVASSVIKARQQIVSGIKYALQVQTALTACRKTVFASENCTPSELSKLSQRKKCIFTILFVPWLKTEKLKLLQNSCAX
>Rhinatrema_bivittatum_GFOG01002771_H3A036
MAPAWPVSLLCLIALALTTGTFAFSQILPGGLMDVPENAESVQRALNFAMRQFNLASNDKYAMKVHKVIRAQKQIVSGINYILNVELARTNCDVSTYDLTNCAVHEGPELAKITTCRFVVYDIPWRKKTELTYKECRX
>Rhinatrema_bivittatum_GFOG01009277_H3A036
MTGSRSLLVLSCCLLLDAVWPSAVLSTEKATEPGFPKHASTDDPGVKRAAKFAVSEYNNRSNDIFVFKISGINKAMIQVVKGLKYILNAKIGRTVCRKNEHYKLKNCEFQTDKILKKTLNCYFEVWIVSWMNMVKVPVLSCWEX
>Rhinatrema_bivittatum_GFOG01009868_H3A036
HQGEQNKEKEQRTKRQTDLSSQAWAKMINMWRLSLMFMAILTLTTAAVSEKKRDRPSLGGWKDVNVTDSYVQMAVTFAMDEHNKASNDDYISVASSVIKARQQIVSGIKYALQVQTALTACRKTVFASENCTPSELSKLSQRKKCIFTILFVPWLKTEKLKLLQNSCAX
>Rhinatrema_bivittatum_GFOG01009869_H3A036
HQGEQNKEKEQRTKRQTDLSSQAWAKMINMWRLSLMFMAILTLTTAAVSEKKRDRPSLGGWKDVNVTDSYVQMAVTFAMDEHNKASNDDYISVASSVIKARQQIVSGIKYALQVQTALTACRKTVFASENCTPSELSKLSQVCKGMLEVLX
>Rhinatrema_bivittatum_GFOG01018299_H3A036
AKRVRSLFCLHNHTHTQLFTRRGRGEKAVLQGGSSVPSTAEATRGGSPSCARRSRGAWEKMATARCVSLLVLLAAGMLVLDASQVSMPGGLRQANVNDLGVQKALSFAIKMYNNGSNDKYASNVVEVIGAQSQIVSGVKYYLQTRIARTTCNNNPTNDLENCAFHEAPELAKNLKCKFEVHIIPWEDSCKLLKQDCQPEDTSSAX
>Rhinatrema_bivittatum_GFOG01030907_H3A036
LSYSVDMPGAPINIDPDSPEVQKAARFAVNAYSEKSGNGYLYKVVKVESAQSQIVAGTKYILDVEIGKTQCKIGSTDNVASCPIGSEIFLCHFEILDQEWLNAQNLLESSCKPVGKX
>Microcaecilia_unicolor_GFOF01002418_H3A036
MAPAWPVSLLCLIALALTTGTFAFSQILPGGLMDVPENAESVQRALNFAMRQFNLASNDKYAMKVHKVIRAQKQIVSGINYILNVELARTNCDVSTYDLTNCAVHEGPELAKITTCRFVVYDIPWRKKTELTYKECRX
>Microcaecilia_unicolor_GFOF01008743_H3A036
LKVVAMAGSWGLFILVSFVVVDFTWNSAVNYTERTTEPGFPQHANTDDPGVKKAAKFAVYDYNNRSNDIFVFKILDIDKAMVQVVKGLKYMLNARIGRTVCRKNEHYKLKNCEFQTDKTLKMILNCYFEVWIVSWMNMVKVPVVLCQEX
>Microcaecilia_unicolor_GFOF01056601_H3A036
MFSVWKISLLFMATLALKAETIIKGKAPSQLGGWTDVNLNENDTELQKALAVAIREHNKASNDQFISVVSNVIQARKQIVAGVRYALTAQIAQTACRKSDSAPENCTKSELSTLSQHKTCTFFVVLAPWQNKEELQQNSCAX
>Microcaecilia_unicolor_GFOF01056602_H3A036
MFSVWKISLLFMASLALTAATIPGKKDRRPLGGWTDVNVTENDSGLQKALEVAIREHNKASNDQFINVVTNVIRARRQIVAGMKYSLTVQIAKTDCRKSDSTPENCTESELSRLSQHKRCRFVVYLVPWLKKEELKQNNCDX
>Caecilia_tentaculata_GFOD01015950_H3A036
MAAVWPVSLLCLIALALTTETYAQAQVLPGGLMDADENAEGVQRALKFAMRKLNWDSNDKYTMRVWRVVKVQRQIVAGVNYIMDVELRRTTCTKSMYDPTNCAFQKEPELAKTLTCKFVVNEVPWKGTTDLISKQCQX
>Caecilia_tentaculata_GFOD01017608_H3A036
MFSMWKIFLLFMVTLVLTTATVPGKKDRLLLGGWTDVNLNKNDSGLQMAVKVAIREHNKASNDQYISVVTHVIEAKSQVVAGMKYALTVQVAQTACRKSDSAPENCTESELSRLSQHKRCNFVVLLIPWLKTEQLKKNSCAX
>Caecilia_tentaculata_GFOD01062960_H3A036
MAPAWPVSLLCLIALALTTGTFAFSQILPGGLMDVPENAESVQRALNFAMRQFNLASNDKYAMKVHKVIRAQKQIVSGINYILNVELARTNCDVSTYDLTNCAVHEGPELAKITTCRFVVYDIPWRKKTELTYKECRX
>Xenopus_laevis_NP_001091281_1_cystatin_F_L_homeolog_precursor_Q5M8F3
MSCVWLMLPLFILTMYICTGTYCALDFQLTTVDPGFPRNISTNDPAVQKAARVTVYAYNNKSNDSFLFKDLEVQKAMIQIVKGIKYLLQTKIGRTVCPKKEFYNLDQCDFQQDSPLKQTFTCYSEVWNITWLHVETVPVLRCQELDWSD
>Xenopus_laevis_XP_018120620_1_cystatinF_Q5M8F3
MSSVWVMFIFTTYIGTGTYCAPDFQMTTVDPGFPRNISTDNPAVQKAARVTVYAYNNKSNDSFLFKDLAVQKAMIQIVKGIKYLLQTKIGRTVCPKKEFYNLDQCDFQQDSPLKQTFTCYSEVWNITWLHVEKVPVLRCQGLDWSE
>Xenopus_laevis_XP_041417953_1_cystatin_F_L_homeolog_isoform_X1_Q5M8F3
MMSCVWLMLPLFILTMYICTGTYCALDFQLTTVDPGFPRNISTNDPAVQKAARVTVYAYNNKSNDSFLFKDLEVQKAMIQIVKGIKYLLQTKIGRTVCPKKEFYNLDQCDFQQDSPLKQTTLRTVASQSF
>Rhinatrema_bivittatum_XP_029450344_1_cystatinlike_Q5M8F3
MANLWLCLSVILSFSVLSYSVDMPGAPINIDPDSPEVQKAARFAVNAYSEKSGNGYLYKVVKVVSAQSQVVAGVQFILDVEIGKTQCKIGSTDNVASCPIDSEIFVCHFEILEQPWLNVENLLKSSCKPAGK
>Microcaecilia_unicolor_XP_030052121_1_cystatinlike_Q5M8F3
MANFWLCLSVILSSSVLFCSAGMPGGSEPIDPSSPEVQNAARYAVSVYNEKSENQYLFKVLKVVSAESQIVAGVIYRMNVEIGLTQCKKGSTDNAASCPGQTATFQCKFAVLEQPWINVKSVLESSCEPAGQ
>Microcaecilia_unicolor_XP_030052122_1_cystatinClike_Q5M8F3
MANFWLCLSVILSSSVLFSSAVMTGASEPIDPSRPEVQNAARYAVSVYNEKSENEYLFKVLKVVSAESQIVAGVIYRMNVEIGLTQCKKGSTDNAASCPGQTATFLCKFAVLEQAWINVKSVLESSCEPAGH
>Geotrypetes_seraphini_XP_033792291_1_cystatinlike_Q5M8F3
MANLWLCFSVILSSTILLSSAGIPGGPINIDPNTPEVQEAARYALTVYNQKSENANLYKIVKIQSAQSQVVAGVKYTMVVEMGLTQCKKGSTDNAASCSLLNTSGQTLVCTFVVLEQAWINVRSLLDSSCTPSGQ
>Geotrypetes_seraphini_XP_033795162_1_cystatinlike_Q5M8F3
MANLWLCFSVILSSTILLSSAGIPGGPINIDPNTPEVQEAARYALTLYNQKSENANLYKIVKIQSAQSQIVAGVKYTIVAEMGLTQCKKGSTDNAASCSLLNTSGQPLVCTFVVLEQAWLNVISVLDSSCTPSGQ
>Geotrypetes_seraphini_XP_033795163_1_cystatinlike_Q5M8F3
MANLWLCFSVILSSSVLLSSAGLDGGPINIDPNTPEVQEAARYALTLYNQKSENANLYKIVKIQSAQSQVVAGVKYTIVAELGLTQCKKGSTDNADSCSLLNTSGQPLVCTFVVLEQAWLNVRSVLDSSCTPSGQ
>Typhlonectes_compressicauda_GFOH01041737_Q5M8F3
MANFWLCLSVILSSSVLLSSADVLVGAPEKIDPNSPEAQNAARYAVSAYNEKSGNEYLFKVLKVVSAQKQIVAGVQYILEVETGLTQCKQGSTDNAAFCSLLNTPGQTVTFLCNFVIVEK
>Typhlonectes_compressicauda_GFOH01041738_Q5M8F3
ILSSSVLFSSAVMTGASEPIDPSRPEVQNAARYAVSVYNEKSENEYLFKVLKVVSAESQIVAGVIYRMNVEIGLTQCKKGSTDNAASCPGQTATFLCKFAVLEQAWINVKSVLESSCEPAGQX
>Microcaecilia_dermatophaga_GFOE01005259_Q5M8F3
MANFWMCLCAILSSSVLVSSVGIAGGPIEIDPGRSDVQDAASYAVTAYNEKSKNEYLYKVLKVESAESQVVAGIKYTMEVEVGLTRCKKGSTDNVASCPLLKISGQTQKFLCRFVVVDREWLHETSLTKSACRPVDHX
>Microcaecilia_dermatophaga_GFOE01019793_Q5M8F3
HRSTTSEIMANLWLCLSVILSFSVLSYSVDMPGAPINIDPDSPEVQKAARFAVNAYSEKSGNGYLYKVVKVVSAQSQVVAGVQFILDVEIGKTQCKIGSTDNVASCPIDSEIFVCHFEILEQPWLNVENLLKSSCKPAGKX
>Microcaecilia_dermatophaga_GFOE01019794_Q5M8F3
FSAFTTEAMANFWLCLSVILSSSVLFCSAGMPGGSEPIDPSSPEVQNAARYAVSVYNEKSENQYLFKVLKVVSAESQIVAGVIYRMNVEIGLTQCKKGSTDNAASCPGQTATFQCKFAVLEQPWINVKSVLESSCEPAGHX
>Rhinatrema_bivittatum_GFOG01030905_Q5M8F3
ANLWLCLRVILSFSVLSYSVDMPGAPINIDPDSPEVQKAARFAVNAYSEKSGNGYLYKVVKVVSAQSQVVAGVQFILDVEIGKTQCKIGSTDNVASCPIDSEIFVCHFEILEQPWLNVENLLKSSCKPAGKX
>Rhinatrema_bivittatum_GFOG01030908_Q5M8F3
FNAFTTEAMANFWLCLSVILSSSVLFCSAGMPGGSEPIDPSSPEVQNAARYAVSVYNEKSENQYLFKVLKVLSAESQVVAGVIYRMNVEIGLTQCKKGSTDNAASCPGQTATFQCKFAVLEQPWINVKSVLESSCEPAGQX
>Rhinatrema_bivittatum_GFOG01030911_Q5M8F3
FTTEAMANFWLCLSIIFSSSVLLTFADILVGAPEQIDPSRPDVQNAASYAVSVYNEKSGNEHLFKVLKVVSAESQIVAGVIYRMNVEIGLTQCKKGSTDNAASCPGQTATFQCKFAVLEQPWINVKSVLESSCEPAGQX
>Microcaecilia_unicolor_GFOF01005141_Q5M8F3
AHRSTTSEIMANLWLCLSVILSFSVLSYSVDMPGAPINIDPDSPEVQKAARFAVNAYSEKSGNGYLYKVVKVVSAQSQVVAGVQFILDVEIGKTQCKIGSTDNVASCPIDSEIFVCHFEILEQPWLNVENLLKSSCKPAGKX
>Caecilia_tentaculata_GFOD01036194_Q5M8F3
MANFWLCLSVILSSSVLLSSADVLVGAPIKIDPNSPDAQNAARYAVSSYNEKSGNEYLFKVLKVVSAQSQVVAGVKYILEVEIGQTQCKQGSIDNAASCSLLNNPGQTTFLCNFVILEQAWLNSNTLLESSCGPVGKX
>Caecilia_tentaculata_GFOD01036196_Q5M8F3
MANFWLCLSVILSSSVLLSSAGMPGAPEKIDPNSPDAQNAARYAVSAYNEKSGNEYLFKVLKVVSAQSQIVAGTKYILEVEIGLTQCKQGSTDNAAFCSLLNTPGQTVTFLCNFVIVEKEWLNSNTLLESSCRPAGKX
>Caecilia_tentaculata_GFOD01036198_Q5M8F3
AHRSTTSEIMANLWLCLSVILSFSVLSYSVDMPGAPINIDPDSPEVQKAARFAVNAYSEKSGNGYLYKVVKVVSAQSQVVAGVKYILEVEIGQTQCKQGSIDNAASCSLLNNPGQTTFLCNFVILEQAWLSGKTLEESSCRPAGKX
>Caecilia_tentaculata_GFOD01036200_Q5M8F3
AHRSTTSEIMANLWLCLSVILSFSVLSYSVDMPGAPINIDPDSPEVQKAARFAVNAYSEKSGNGYLYKVVKVVSAQSQVVAGVQFILDVEIGKTQCKIGSTDNVASCPIDSEIFVCHFEILEQPWLNVENLLKSSCKPAGKX
>Rhinatrema_bivittatum_XP_029452836_1_cystatinlike_G3VCA4
MANFWLCLSVILSFSVLSSSADGAPETIDPNNPDVQKAASFAVNTYNEKSGNEYLFRVIKVLSAESQIVAGVKYILDVEIGKTQCKTGSTDNAASCPFFDTAGQTETFLCHFEILEQAWLNKQTVLESSCKPAGQ
>Microcaecilia_unicolor_XP_030050649_1_cystatin2like_G3VCA4
MANFWLCLSVILSSSVLFSSADTLVGGSEKIDPSRSDVQIAASYAVSVYNEKSDNEYLFKVLKVLSAESQVVAGVIYRMDVEIGLTQCKKGSTDNGASCALVDTPGQTATFLCKFAVLEQPWLIEKWSDENSILESSCKPAGQ
>Microcaecilia_unicolor_XP_030054944_1_cystatinlike_G3VCA4
MLKLLQCKKGARVSQRISLQQESLVFQAERELCKHTGGVIHHHAFLFEQLSCPSALRLLHISLVSHFPESEWREQHAVKTDKTQPEGTEIDTKMAAMWPISLLCLIALALTTGAFAVNERQLPLVGGLREAGVNEEGVQKAMSFAMRKYNQASNDKYAMNVCRMIRARKQIVSGIKYFIDVDVCRTQCDISTSELTNCAFHQGSELEKTLTCQFVVRVIPWRKQSELESQECRQ
>Geotrypetes_seraphini_XP_033795339_1_cystatin2like_G3VCA4
MAALCPVFLLCAIALALAPFGRGTRLMPGGLNEASEDEEIVKKALRFAMKVYNRGSNEMYIMKAFKVIEAQKQIVSGINVYLTVEIHPTNCRKSARELTNCEFLQGSESEKVVICNFVVHSIPWLRRTNLTSNKCQRKDT
>Protopterus_annectens_XP_043914160_1_cystatinlike_G3VCA4
MELPTVMKLCALFIVVVSVSADSLLGGWSSLDPQDKSAQKALQYAILKYNQASNDMYTMKVQKVNGVERQVVSGLNYRFNVDLVRTTCRNGKELDLDRCPVHEDANLSKVSSCNFVVNVVPWTGAYTFQKDDCH
>Protopterus_annectens_XP_043914173_1_cystatin2like_G3VCA4
MFLKLCVFLLLVAFFVETIPGGWYAANPNDPAMIEALDFALMKYNEGNNDRFLIKLESLVSAQQQVVAGMNYRIIANVARTKCRKGTSKPLDKCQILTQEKFAKVYKCTFLVYVVPWLKTSELRQHNCV
>Typhlonectes_compressicauda_GFOH01012144_G3VCA4
VKTDKTQPGGTEIDTKMAAMWPISLLCLIALALTTGAFAVNERQLPLVGGLREAGVNEEGVQKAMSFAMRKYNQASNDKYAMNVCRMIRARKQIVSGIKYFIDVDVCRTTCDISTSELTNCAFHQGSELEKTLTCQFVVRVIPWRKQSELESQECRQX
>Typhlonectes_compressicauda_GFOH01041740_G3VCA4
SSVLFCSAGMPGGSEPIDPSSPEVQNAARYAVSVYNEKSENQYLFKVLKVLSAESQVVAGVIYRMNVEIGLTQCKKGSTDNAASCPGQTATFLCKFAVLEQPWLIEKWSDENSILESSCKPAGQX
>Microcaecilia_dermatophaga_GFOE01009122_G3VCA4
MAAMWPISLLCLIALALTTGTFAVNEGQLPLLGGLREAGANEEGVQKAMSYAMREYNRASNDKYAMNVCRVIRARKQIVSGIKYFIDVEVCRTKCDVSTRELANCALHQGSELEKTLTCQFVVRLVPWQQVSQLESMECQX
>Rhinatrema_bivittatum_GFOG01030906_G3VCA4
YTLAQRSTEIMANFWLCLSVILSFSVLSSSADGAPETIDPNNPDVQKAASFAVNTYNEKSGNEYLFRVIKVLSAESQIVAGVKYILDVEIGKTQCKTGSTDNAASCPFFDTAGQTETFLCHFEILEQAWLNKQTVLESSCKPAGQX
>Rhinatrema_bivittatum_GFOG01030909_G3VCA4
FNAFTTEAMANFWLCLSVILSSSVLFCSAGMPGGSEPIDPSSPEVQNAARYAVSVYNEKSENQYLFKVLKVVSAESQVVAGVLYRLDVEVGLTQCKKGSTDNGASCALVDTPGQTATFLCKFAVLEQPWLIEKWSDENSILE
>Rhinatrema_bivittatum_GFOG01030910_G3VCA4
FTTEAMANFWLCLSIIFSSSVLLTFADILVGAPEQIDPSRPDVQNAASYAVSVYNEKSGNEHLFKVLKVVSAESQVVAGVLYRLDVEVGLTQCKKGSTENAASCPLLNTSGQTATFLCSFDVLVKSWLNERSVLKSSCKPVEQX
>Microcaecilia_unicolor_GFOF01018818_G3VCA4
MAAMWPISLLCLIALALTTGAFAVNERQLPLVGGLREAGVNEEGVQKAMSFAMRKYNQASNDKYAMNVCRMIRARKQIVSGVKYFIDVDVCRTTCDISTSELTNCAFHQGSELEKTLTCQFVVRVIPWRKQSELESQECRQX
>Caecilia_tentaculata_GFOD01036193_G3VCA4
SSSVLFCSAGMPGGSEPIDPSSPEVQNAARYAVSVYNEKSENEYLFKVLKVVSAESQIVAGVIYRMNVEIGLTQCKKGSTDNAASCRLLNTSGQTVRFLCTFDVLVKSWLNEKSVLKSSCKPVGQX
>Caecilia_tentaculata_GFOD01036199_G3VCA4
MANFWLCLSVILSSSVLLSFADMLDGAPEEIDPSRPDVQNAASYALTVYNEKSGNEYLFKVVKVVSAQSQVVAGLLYKLDVEVGLTQCKKGSTDNAASCRLLNTSGQTVRFLCTFDVLVKSWLNEKSVLKSSCKPVGQX
>Xenopus_laevis_XP_018118350_1_cystatin_G3VCA4
MASSLYLGLALSFALLATVVPSGMLVGAPVTTNPNTEEVKNATTFALEKFNRMSNDVRLYKLVQMISVESQVVAGVNYFLKMKIGVTSCRKNAEHNLESCELEQGNDAEAQICTFKVYVVSWRNEMSLSESNCEAA
