# Supplementary material for: Diversity and Molecular Evolution of Antimicrobial Peptides in Caecilian Amphibians
Source: Toxins (Basel). 2024 Mar 14;16(3):150. doi: 10.3390/toxins16030150 (PMC10975883; doi:10.3390/toxins16030150)
Supplement: Supplementary file 1 [file toxins-16-00150-s001.zip › Sequences_of_candidate_AMPs/K7FKZ8_K7FPA2_K7GI21_K7GIB1_M7BBJ0_Cathelicidin_AA_seqs.fas]

>Rhinatrema_bivittatum_XP_029444124_1_cathelicidinrelated_peptide_Na_CRAMPlike_K7FKZ8
MESWLKVVWMLAIATVIGSASLPQNFLMVRDKVIALAIDLYNKDVPGYFVFKILKYDSKNITDMSFPIQQVKFRIKETVCQKSELGNIEECDFKENGLIKDCTAFFTEQNISTTCIAETAHLTSKRDGNQNGKEKEKEKEKEKKKEEGKEKENEDSKGNLNSENSSNHISCLSCIYCMITRSC
>Rhinatrema_bivittatum_GFOG01038629_K7GIB1
MESWLKVVWMLAIATVIGSASLPQNFLMVRDKVIALAIDLYNKDVPGYFVFKILKYDSKNITDMSFPIQQVKFRIKETVCQKSELGNIEECDFKENGLIKDCTAFFTEQNISTTCIAETAHLTSKRDGNQNGKEKEKEKEKEKKKEEGKEKENEDSKGNLNSENSSNHISCLSCIYCMITRSCX
>Rhinatrema_bivittatum_XP_029444125_1_cathelicidin6like_isoform_X1_K7FKZ8
MESWLKVAWTLGVATLLDSASLPLNSGIVQEKLITLAIDFYIKNLPGSSVFKIIEYDSKNISANAFEPQQVKFRIKETVCQKSELESKEECDFKENGLIKNCTAFFMEQKIRTTCNTVMLKNSYIRSKRDDKEKEKKEKEKGDGDGDADGKDNGTIRTNLIKNSNHIQCLQCIFDLITKQPN
>Rhinatrema_bivittatum_GFOG01038631_M7BBJ0
MESWLKVAWTLGVATLLDSASLPLNSGIVQEKLITLAIDFYIKNLPGSSVFKIIEYDSKNISANAFEPQQVKFRIKETVCQKSELESKEECDFKENGLIKNCTAFFMEQKIRTTCNTVMLKNSYIRSKRDDKEKEKKEKEKGDGDGDADGKDNGTIRTNLIKNSNHIQCLQCIFDLITKQPNX
>Rhinatrema_bivittatum_XP_029444126_1_cathelicidin6like_isoform_X2_K7FKZ8
MESWLKVAWTLGVATLLDSASLPLNSGIVQEKLITLAIDFYIKNLPGSSVFKIIEYDSKNISANAFEPQQVKFRIKETVCQKSELESKEECDFKENGLIKNCTAFFMEQKIRTTCNTVMLKKSFWNLCILPEAVIDAKHWPGRRFFQTLKNLMI
>Rhinatrema_bivittatum_GFOG01038630_M7BBJ0
MESWLKVAWTLGVATLLDSASLPLNSGIVQEKLITLAIDFYIKNLPGSSVFKIIEYDSKNISANAFEPQQVKFRIKETVCQKSELESKEECDFKENGLIKNCTAFFMEQKIRTTCNTVMLKKSFWNLCILPEAVIDAKHWPGRRFFQTLKNLMIX
>Microcaecilia_unicolor_XP_030045753_1_cathelicidin6like_K7FPA2
MMSWLTTLLVTWVASVVTSARIPPISSDIQDLDSIILAIDFYNQEQNETSIFKLLDVDNNRRLDDSANNQELNFRIKQTVCQKTETQNTEECEFKEDGLVKDCSAYVLYEKEFKQETGATIITCEPVDQQKTVKSRKKRFSRRRGRKRLRFGMYTLIGHVDKKKNNYGLIWAK
>Microcaecilia_unicolor_GFOF01008541_M7BBJ0
MMSWLTTLLVTWVASVVTSARIPPISSDIQDLDSIILAIDFYNQEQNETSIFKLLDVDNNRRLDDSANNQELNFRIKQTVCQKTETQNTEECEFKEDGLVKDCSAYVLYEKEFKQETGATIITCEPVDQQKTVKSRKKRFSRRRGRKRLRFGMYTLIGHVDKKKNNYGLIWAKX
>Microcaecilia_dermatophaga_GFOE01021220_K7GIB1
MMSWLITLLVTCVASVVTSVKIPPISLDIQDVDSIALAIDFYNQEQNETSIFKLLDVDNNHRLDDSANNQKLKFRIKQTVCQKTETQNTEECEFKEDGLVKDCSAYILYEKEFKQETGAIIITCEPVDQQKTVKSRKKRSSRRRNRFRLGMFTLIGQVDKKKKNNNRIIWAKX
>Microcaecilia_unicolor_GFOF01008540_K7FPA2
MVSCLAAVLVACIASVVSSVTSPPISWDIQDADSVELAIDFYNKEQNETSIFKLLDVDNTYRLGKPINLQWLKFRIKETVCQKTETRNTEECEFKEDGLVKDCSAYVLYEKEFKQETGATIITCEPVDQQKTVKSRKKRFSRRRGRKRLRFGMYTLIGHVDKKKNNYGLIWAKX
>Rhinatrema_bivittatum_GFOG01000802_K7GIB1
MVSCLAAVLVACIASVVSSVTSPPISWDIQDADSVELAIDFYNKEQNETSIFKLLDVDNTYRLGKPINLQWLKFRIKETVCQKTETRNTEECEFKEDGLVKDCSAYVIYESGAII
>Typhlonectes_compressicauda_GFOH01008921_M7BBJ0
MVSCLAAVLVACIASVVSSVTSPPISWDIQDADSVELAIDFYNKEQNETSIFKLLDVDNTYRLGKPINLQWLKFRIKETVCQKTETRNTEECEFKEDGLVKDCSAYVIYESGAIIITCEPVDKQKTRQKRFIRKRKKIHVGMFTLIGHVDKKKNDRIIWAKX
>Microcaecilia_dermatophaga_GFOE01021219_M7BBJ0
MMSWLTTLLVTCVASVVTSVRIPPISWDIQDVDSIALAIDFYNQEQNETSIFKLLDVDNKHRLDDSTNNQKLKFRIKQTVCQKTETQNTEECEFKEDGLVKDCSAYILYEKEFKQETGAIIITCEPVDQQKTVKSRKKRARKRRIGWYTIIDHAEPPKDLPMQDHVVQTKELSGQNKASPLLPSSCCDQELAPGPRLWSKWPPTQILQAAKDPQILHQSDEENITLATX
>Caecilia_tentaculata_GFOD01059011_M7BBJ0
ASVVSFVTISPISWDIQDADSVALAIDFYNKEQNETSIFKLLDVDNNYRLDESINLRRLKFRIKETVCQKTETLNTEECEFKEDGLVKDCSAYLYEKEFKQETGAIINTCEPVDQQKTQKTRQKRFSGRRKKLKFGMYSVIGRRNNNRTIRAKX
>Microcaecilia_unicolor_XP_030045752_1_cathelicidinrelated_peptide_Na_CRAMPlike_K7GIB1
MGSWLKVVLVISVATVVTPVITTPIFQNIQDAKFIALAISFYNKQANAPSIFKLLEADPLYRLGESVQQMTFRIKETVCQKSEIQSMKECDFKVDGLVKTCLAYFSQQEPHLSGLTCHSVNQKQIRVRRSNPKRECFRRGNKVICRTPSPHRIGSGSTIERVKHHGEIKILPTKAHQK
>Microcaecilia_unicolor_GFOF01043596_M7BBJ0
MGSWLKVVLVISVATVVTPVTTTPIFQNIQDAKFIALAISFYNKQANAPSIFKLLEADPLYRLGESVQQMTFRIKETVCQKSEIQSMKECDFKVDGLVKTCLAYFSQQEPHLSGLTCHTVNQKQIRVRRSNPKRECFRRGNKVICRTHSPHRIGSGSTIERVKHHGEIKILPTKAHQKX
>Microcaecilia_unicolor_XP_030045755_1_cathelicidinrelated_peptide_Na_CRAMPlike_M7BBJ0
MGSWLKVVLVISVATVVTPVTTTPIFQNIQDAKFIALAISFYNKQANVPSIFKLLEADPIYRLGESVQQMTFRIKETVCQKSETQSMKECDFKVDGLVKTCLAYFSQQEPHLSGFTCHTVNQKQIRVRRSNPKRECFRRGNKVICKTPSPRRTTSPPKIGSGSHIAGIDDVPHLLERSKILPAKEHQK
>Microcaecilia_unicolor_GFOF01043597_M7BBJ0
MGSWLKVVLVISVATVVTPVTTTPIFQNIQDAKFIALAISFYNKQANAPSIFKLLEADPLYRLGESVQQMTFRIKETVCQKSETQSMKECDFKVDGLVKTCLAYFSQQEPHLSGLTCHTVNQKQIRVRRSNPKRECFRRGNKVICKTPSPRRTTSPPKIGSGSHIAGIDDVPHLLERSKILPAKEHQKX
>Microcaecilia_dermatophaga_GFOE01035844_M7BBJ0
EGMGSWLKVVLVISVATVATPVKTIPIVKNIQDAEFIALALSFYNKQANVTSIFKLLEADPLYILDESVQQMTFRIKETVCQKSETQSMKECDFKVDGLVKTCLAYFRQQEPHLTGLTCHTVNQKQIRLRRSNPKRECFKRGNKVICRTCRTRSPIRIGSGSHIEKFVPHLTERTEILPAKAHQKX
>Geotrypetes_seraphini_XP_033790330_1_cathelicidin_antimicrobial_peptide_isoform_X1_M7BBJ0
MESWLKVALVFSVATGVNLVEATPIFQNIQDAKSIALAIGVYNSQANRNSIFKLLEADPLYRLDESVQQMTFRIKETVCQKSERQSMEECDFKDDGLVKTCLAYFSQQEPHLSGLTCHTVTQKQIRVRRSKPNRDCFRRGNKMICKITGPPGLGSRSHIGRVNNEDGKEHVTQLMEICKNAPIERKMNKKISLSPYEINCK
>Geotrypetes_seraphini_XP_033790332_1_cathelicidin_antimicrobial_peptide_isoform_X3_M7BBJ0
MESWLKVALVFSVATGVNLVEATPIFQNIQDAKSIALAIGVYNSQANRNSIFKLLEADPLYRLDESVQQMTFRIKETVCQKSERQSMEECDFKDDGLVKTCLAYFSQQEPHLSGLTCHTVTQKSCMDTSNI
>Geotrypetes_seraphini_XP_033790331_1_cathelicidin_antimicrobial_peptide_isoform_X2_M7BBJ0
MESWLKVALVFSVATGVNLVEATPIFQNIQDAKSIALAIGVYNSQANRNSIFKLLEADPLYRLDESVQQMTFRIKETVCQKSERQSMEECDFKDDGLVKTCLAYFSQQEPHLSGLTCHTVTQKQIRVRRSNPKKECFRRGNKMICRITSPKTIGSFGHIRIISEKHREKMWLV
>Typhlonectes_compressicauda_GFOH01025743_M7BBJ0
MGSWVKAVLVLGVATGITPTKASRIIQDIQDAKSITVAINSYNMQANISSVFKLLDADPFIRLGESAQQVAFRIKETVCQRSETQNMKKCDFKKDGLVKTCLAHFSQQESHLRELTCHTVTQKQNQAQQSESANPKRECFRSGNKVVCRVPIKDKPGSLSHIGLIEVKNVIIPNX
>Caecilia_tentaculata_GFOD01010548_M7BBJ0
RHTLNCIQRHKGMGSWVKAVLVLSVAAVITPIKTSPIIQDIQDAKSIALAVNSYNKQANVTSVFKLLEADAIIRLGESDQQMTFRIKETVCKRSETQSMKECDFKKDGLVKTCLAHFSQQEPHLRGLTCHIVTQKRIQVRRSESAKPKGECITRGKKVICKVPYNPGSLSHISVIDVENSEINX
>Microcaecilia_unicolor_XP_030053700_1_uncharacterized_protein_LOC115466518_K7FPA2
MECWLKVVCMFAVATVVLSASIGQNSGTVQDKDAASAVDVYNKGLPGNSHFKIFEYDTEKRMNTYVRSKRDGEETGKKEEKEKENNDKENGDEEQNMHSNHHYDLGCLCCVLEMLGMPCKTGKNLTHILDQSMIKGGGKWNQRKEVQRLSMESCVKVLLVLGMTMVVNSVPPSQIPWKGNKALTVAIDLYNKEHHGDSVYKLLAYRLDESTDSQQLRFTVKETVCRKSETQSKTDNCEFRENGLVKDCTAFFSERKYRTLEVNCDTVSPQNARVRRQVRSASSSIIPGTRNNRRKCKQNRNRQCIKIKEKKPEEGEEDSFNPGSLTSIAGVPNFNPGSFSLLSSIDIPLLTEVEDSINGA
>Microcaecilia_unicolor_GFOF01033144_M7BBJ0
MESCVKVLLVLGMTMVVNSVPPSQIPWKGNEALTVAIDLYNKEHHGDSVYKLLAYRLDESTDSQQLRFTVKETVCRKSETQSKTDNCEFRENGLVKDCTAFFSERKYRTLEVNCDTVSPQYARVQRQVRSASSSIIPGTRNNRRKCKQNRNRQCIKIKEKKPEEGEEDSFNPGSLTSIAGVPNFNPGSFSLLSSIDIPLLTEVEDSINGAX
>Microcaecilia_dermatophaga_GFOE01033787_M7BBJ0
LSMESCIKVLLVLGMTMVVNSAPPSQIPWKDNEALTLAIDLYNKEHHGDSVYKLLAYRLDESTDSQQLRFTVKETVCRKSETQSKTDNCEFRENGLVKDCAAFFSERKYSTVEVNCDTVSPQYARVRRQLKSASSSIIPGSRNNRRKCKENGNRKCIKIIKGKKSEEGEEDSFNPGSLTSIASVPDVNPGSLSVIASIHMPVLTEVKDSINGAX
>Bombina_bombina_XP_053569703_1_cathelicidin6_K7FKZ8
MNTLIMEQIKNILLLFSVSFVINSQASPENAQTKQDASSVVIATEYYNMGSNEEAVYLPFPDDSKYLQDVSSDLREIQFTLKETLCLKSETQTPEHCLFRDNGEIKVCTAHFDEENNLENMTCNAAVKKSRTKRSLKKLKKKLKEKFKKTFNKDVKKKLKKTAKDFLKKKAIDLIKSYGKR
>Bombina_bombina_XP_053571630_1_cathelicidinrelated_peptide_Pt_CRAMP2like_K7FKZ8
MDQIKKMWLLFSVSFVINSQASPENAQTKQDASSVVIATEYYNMGSNEEAVYLPFPDDSKYLQDVSSDLREIQFTLKETLCLKSETQTPEHCLFRDNGAIQVCTAQFDEKNNLDNMTCNAVVKKSRTKRCHKKPKKKPKKKPLKKFKRKSKR
>Bombina_bombina_XP_053571628_1_cathelicidin1like_M7BBJ0
MEHWFPFLLVLGVTYLGYLDTLPLLPWSWDSKPIIGAIDMYNKGLNGSSRFKLLSFDSQDKQAATSWSFVIKETLCSKSTKQNADECGFKENGEIRNCTVTFHGSDSKNIDVTCDTSKNMDISLNDNIKDENRNEKDKSNKLNITEPKEPNKMFPFKSIRKAAINIDLNNANMFSCLQCIWDIFNSRTNIV
>Bombina_bombina_XP_053571627_1_cathelicidin1_K7GIB1
MSVGNTFWYLFLFLILNVKTKLSAFPTDDPRGAQYISAVTRAIEIYNEEDSNTSLFKLLKVDSNVNTTPATNPLIIHFILKETICLKSKNQKTQECPFKSDGLLKVCSLHIFMEQANKVICDTVTKQHFRQRRSIPVSKVKCRNEKQRRCVTDNKKYLPGGFSPINNIQVNTLKNKNY
>Xenopus_laevis_XP_018122280_2_cathelicidinrelated_peptide_OhCath_K7GIB1
MGVTWITLVLASLAMVQNIWASPLDDNWIVPLSSVLSRAVDLYNTEQGNAWAFKLLYIIPSSSRVVQFIIKETDCVRSEGKGLRECPFRDGGLERRCTIMLSEDQDTVTVPVCKTVTEKHSSLETSGDGSGSGSGERKQETKINRARCRRPGSCSIIGFATIRK
>Xenopus_laevis_XP_018122443_1_cathelicidinrelated_peptide_Pt_CRAMP2_K7GIB1
MGVTWVILVLASLAMGQNIWAFYLEDNRSVPLFSPLSRAVDLYNTEQGNEWAFNLLDIIPSSSRPHSRNPRVVHFTIKETYCEGSVRKRLRKCSFKDGGLVKICSLTVFEDQNIVTVPVCDDVPEQLQQFNSESSKEESGSRQMIKDAKNRRKRPGSYSFIGRINRE
>Xenopus_laevis_XP_041421679_1_cathelicidinrelated_peptide_OhCathlike_K7GIB1
MDYSNRIEQIHSSVQRGIDNYNKELGSDWIFALYKIPGFTAKAESDPEFVHFFIKETDCLKSENKKIEECAFQDKGEEHCSVAVSAKEDMNSVPVCNNDMIAVPRGRKVLGRIYCSRPGSCSPF
>Xenopus_laevis_XP_041424201_1_cathelicidin6like_K7GIB1
METWCHLLLLFGGAVRIHSAPLNGLTFSSPNSETIKKAVNIYNEGRNSSFLFRLLKSDLQNKQVGTPAGSKLHFMIKETICLNTKQQSLEACAYKENGVVKNCTLTSNPKQRDIKVSCDSLTSEKPSLKENLLDDNVKEYKTSPPLQEAAGNLNLLVKPNVSSYGNRQKPTKTHVSSMSCLSCIFDLFGYARK
>Xenopus_laevis_XP_018122516_1_cathelicidin_antimicrobial_peptide_K7FKZ8
MYPANMETTWGPILLLCLCLSVHGVSLPRIPMTDMEVSAMALVSTEYYNRGSSDNSIFQLFNSDIDHFTNGSSAQIQFTIKETGCQKSDNHMGQECDFLEDGVMKRCTASFFPEDELPAFVITCDAIQNPPLRVRRNGGRGRGGGRGGGIRGGGKSGFGSPIAGVKRNLINLPNAKIKRHFSA
>Xenopus_laevis_XP_018124905_2_cathelicidin7_M7BBJ0
MSVCKVLAYGVSIKGVPDLCRKLMYPANMGITLLLLSLCLSVHGVSLPRIPMTDMEISAIALVGTEYYNRGSSDNSIFQLFDSDINYFTNGSSAQIQFTIKETGCQKSDNQIVQECDFLEDGVMKRCTASFFPEDELPAFVITCDTIQNAPLRVRRSRNGGRGGGGRGGGGRGGGGRGGGRGDGRSGAGSAIAGVDVGKMIDLAQIKLGTSA
>Bombina_bombina_XP_053568910_1_cathelicidin6like_K7FKZ8
MRMWGWLMYTLLLALSVLASTFSQLQEEKKSVNEYINQAVELFNEDENIQFKFKPLDDQPATFMLADENTQMILFKIKQTVCEKSQKESNLECDFKPDGEIRLCISYAEDQENADNIICDTIFQDFRTKRSARRRKKCKTFFCKLLQKFQGSKGSGSKRPEGGQPIFH
>Rhinatrema_bivittatum_XP_029444118_1_cathelicidin1like_K7GI21
MVLGAVVAALLLAVGSAAAAAAAPLSETRPVPKEVARAAVEAYNQQNEQQAAFKLLRLVLVKRKNFDWGIHFSINFTIKETHCQKTAAYNLQNCKFKEGGLLKDCFAEATVLDFIQDAPLTSVECHQRDVTKQKQSAAPNAKKQRAKTRPQVMSDELKVTIRHFPSSFTAAALTVPSEGKE
>Rhinatrema_bivittatum_GFOG01052065_K7GI21
MVLGAVVAALLLAVGSAAAAAPLSETRPVPKEVARAAVEAYNQQNEQQAAFKLLRLVLVKRKNFDWGIHFSINFTIKETHCQKTAAYNLQNCKFKEGGLLKDCFAEATVLDFIQDAPLTSVECHQRDVTKQKQSAAPNAKKQRAKARPQVMSDELKVTIRHFPSSFTAAALTVPSEGKEX
>Rhinatrema_bivittatum_GFOG01052064_K7GI21
MATDENFDWGIHFSINFTIKETHCQKTAAYNLQNCKFKEGGLLKDCFAEATVLDFIQDAPLTSVECHQRDVTKQKQSAAPNAKKQRAKARPQVMSDELKVTIRHFPSSFTAAALTVPSEGKEX
>Microcaecilia_unicolor_XP_030052871_1_cathelicidin1like_K7GI21
MMLWAAVLILVAGSAVAAPFSETRPVPKEVARAAVEVYNQQNEQAAAFKLLKLVLVKKKNFDWGIHFSINFTVKETYCQKTAAYNLQNCKFRENGLVKDCFAEATVLDFVQDLPLTSVECHQHNVTRQRARGAPNTRNQRVKVQPQAMSDDPKVTVRHFHSSFTIAAQSANV
>Microcaecilia_unicolor_GFOF01033646_K7GI21
MMLWAAVLILVAGSAVAAPFSETRPVPKEVARAAVEVYNQQNEQAAAFKLLKLVLVKKKNFDWGIHFSINFTVKETYCQKTAAYNLQNCKFRENGLVKDCFAEATVLDFVQDLPLTSVECHQHNVTRQRARGAPNTRNQRVKVQPQAMSDDPKVTVRHFHSSFTIAAQSANVX
>Microcaecilia_dermatophaga_GFOE01032806_K7GI21
MMLWAAVLILVAGSAVAAPFSETRPAPKEVARAAVEVYNQQNEQAAAFKLLKLVLVKKKNFDWGIHFSINFTIKETYCQKTAAYNLQNCKFRENGLVKDCFAEATVLDFIQDLPLTSVECHQHNVTRQRARGASNTRNQRVKAQPQAMSDDPKVTVRHFHSSFTIAAQSANVX
>Typhlonectes_compressicauda_GFOH01003390_K7GI21
MVLYAVVLILVAGSTIAAPLSEIRPVPKEVARAAVEVYNQQNEQPAAFKLLKLVLVKKKNFDWGIHFSINFTIKETHCQKTVAHNLQNCKFREKGLVKDCFAEATVLDFIQDAPLTSVECHQHNVTKQRSTGAPNTRKQRVKVHPQAASDDPEVTLRHFHSSFTIAAQSVNVX
>Microcaecilia_unicolor_GFOF01033647_K7GI21
SRWIIMVLYAVVLILVAGSTIAAPLSEIRPVPKEVARAAVEVYNQQNEQPAAFKLLKLVLVKKKNFDWGIHFSINFTIKETHCQKTVAHNLQNCKFREKGLVKDCFAEATVLDFIQDAPLTSVECHQHNVTKQRSTGAPNTRKQRVKVHPQAASDDPEVTLRHFHSSFTIAAQSVNVX
>Typhlonectes_compressicauda_GFOH01003391_K7GI21
MVLYAVVLILVAGSTIAAPLSEIRPVPKEVARAAVEVYNQQNEQPAAFKLLKLVLVKKKNFDWGIHFSINFTIKETHCQKTVAHNLQNCKFREKGLVKDCFAEATVLDFIQDAPLTSVECHQHNMKMLGRYL
>Caecilia_tentaculata_GFOD01010744_K7GI21
MVLYAVVLILVAGSAMAAPLSETRPVPKEVARAAVEVYNQQNEQPAAFKLLKLVLVKKKNFDWGIHFSINFTIKETHCQKTAAHDLQNCKYREKGSVKDCFAEATVLDFIQDAPLTSVECHQVTIQRPTRAPSTRKQRVKVPPQAMSDNPEVTVRHFYSSFTIAAQSANVX
>Geotrypetes_seraphini_XP_033789117_1_cathelicidin2like_K7GI21
MLWAVVLILAAGSALAAPLSETRPVPKEVARTAVEVYNQQNEQAGAFKLLKLVLVKKKNFDWGIHFSINFTIKETYCQKTAAYNLQNCKFRENGLVKDCFAEATVLDFIQDTPLASVECHQRDARKQRPTGAPSTRKQRVKEPPQAVSDDPKVTVKHLHAVYTLAAQTAYV
>Bombina_bombina_XP_053568909_1_cathelicidin4_K7GI21
MVLCVALLLSLLSASVLTAPLSESRPLPKSLAQSAVDTFNLENTGTQKLFRLLQLKNVKKKTFDWGVHFTIGFTVRETQCQKNAGHNVQQCKYKNKGQTLVCSVEVSVLDMAQDNPLSSVECHPPAKQLKKTNPKQPEDQADVPVIRLIHYGKYSTAALMHRSEDIAEETH
