# Supplementary material for: Diversity and Molecular Evolution of Antimicrobial Peptides in Caecilian Amphibians
Source: Toxins (Basel). 2024 Mar 14;16(3):150. doi: 10.3390/toxins16030150 (PMC10975883; doi:10.3390/toxins16030150)
Supplement: Supplementary file 1 [file toxins-16-00150-s001.zip › Supplementary_Table_S3.xlsx]

## Sheet: AMP_prediction_table
Table S3: Extended summary of the predicted antimicrobial characteristics of the candidate caecilian AMPs catalogued in this study. Species and ID of every candidate AMPs are shown. The column "Total" shows the number of different activity prediction methods (columns "D" to "I") that indicate antimicrobial capacity in the peptides analysed. Effectiveness against Gram +/- bacteria is shown as a pr…
		AI tool -->	CAMPR4			AMPScanner		DBAASP	Effectivity against Gram +, Gram - (AMPScanner)		Cytotoxicity against erythrocytes (DBAASP)
AMP_family	ID	Total	RF	SVM	ANN	RF	Earth		E_coli	S_aureus	Class			Candidate AMP prediction summary
Histone H2A (Acipensin 6)	GEOTRYPETES_SERAPHINI_XP_033809591_1_HISTONE_H2A_J_AP00489	5	AMP	AMP	AMP	AMP	AMP	Non-AMP	0.16	0.84	Not Active			Not predicted for any method	74
	RHINATREMA_BIVITTATUM_GFOG01008177_AP00307	2	Non-AMP	Non-AMP	AMP	Non-AMP	AMP	Non-AMP	0.1	0.9	Not Active			Predicted for at least one method	283
	RHINATREMA_BIVITTATUM_GFOG01069766_AP00307	2	Non-AMP	Non-AMP	AMP	Non-AMP	AMP	Non-AMP	0.15	0.85	Not Active			Total candidate AMPs	357
	GEOTRYPETES_SERAPHINI_XP_033798809_1_LATE_HISTONE_H2A_2_2LIKE_AP00489	6	AMP	AMP	AMP	AMP	AMP	AMP	0.26	0.74	Not Active
	MICROCAECILIA_UNICOLOR_GFOF01023590_AP00489	5	AMP	AMP	AMP	AMP	AMP	Non-AMP	0.28	0.72	Not Active			Selected for 3D structure modeling
	TYPHLONECTES_COMPRESSICAUDA_GFOH01057122_AP00307	5	AMP	AMP	AMP	AMP	AMP	Non-AMP	0.22	0.78	Not Active			Good prediction
	TYPHLONECTES_COMPRESSICAUDA_GFOH01054877_AP02811	4	AMP	Non-AMP	AMP	AMP	AMP	Non-AMP	0.2	0.8	Not Active			Bad prediction
	TYPHLONECTES_COMPRESSICAUDA_GFOH01010777_AP00307	5	AMP	AMP	AMP	AMP	AMP	Non-AMP	0.37	0.63	Not Active
	GEOTRYPETES_SERAPHINI_XP_033775576_1_HISTONE_H2A_ZLIKE_AP00489	4	Non-AMP	AMP	AMP	AMP	AMP	Non-AMP	0.4	0.6	Not Active
	RHINATREMA_BIVITTATUM_XP_029464921_1_CORE_HISTONE_MACROH2A_2_AP00489	5	AMP	AMP	AMP	AMP	AMP	Non-AMP	0.18	0.82	Not Active
	GEOTRYPETES_SERAPHINI_XP_033782869_1_CORE_HISTONE_MACROH2A_1_ISOFORM_X1_AP00489	6	AMP	AMP	AMP	AMP	AMP	AMP	0.2	0.8	Not Active
	MICROCAECILIA_UNICOLOR_XP_030067189_1_CORE_HISTONE_MACROH2A_1_ISOFORM_X1_AP00489	5	AMP	Non-AMP	AMP	AMP	AMP	AMP	0.15	0.85	Not Active
	ICHTHYOPHIS_KOHTAOENSIS_1117630_424_3790_ACIPENSIN6_AP00307	5	AMP	AMP	AMP	AMP	AMP	Non-AMP	0.16	0.84	Not Active
	ICHTHYOPHIS_KOHTAOENSIS_15996_716_4217_ACIPENSIN6_AP00489	5	AMP	AMP	AMP	AMP	AMP	Non-AMP	0.2	0.8	Not Active
Histone H2A (Hipposin)	GEOTRYPETES_SERAPHINI_XP_033809591_1_HISTONE_H2A_J_AP00489	4	AMP	Non-AMP	AMP	AMP	AMP	Non-AMP	0.32	0.68	Not Active
	GEOTRYPETES_SERAPHINI_XP_033810574_1_HISTONE_H2A_TYPE_1LIKE_AP00489	3	Non-AMP	Non-AMP	AMP	AMP	AMP	Non-AMP	0.33	0.67	Not Active
	GEOTRYPETES_SERAPHINI_XP_033813355_1_HISTONE_H2A_TYPE_1LIKE_AP00489	4	AMP	Non-AMP	AMP	AMP	AMP	Non-AMP	0.32	0.68	Not Active
	GEOTRYPETES_SERAPHINI_XP_033809708_1_HISTONE_H2A_TYPE_1_AP00489	4	AMP	Non-AMP	AMP	AMP	AMP	Non-AMP	0.3	0.7	Not Active
	MICROCAECILIA_DERMATOPHAGA_GFOE01011404_AP00307	5	AMP	AMP	AMP	AMP	AMP	Non-AMP	0.44	0.56	Not Active
	MICROCAECILIA_UNICOLOR_XP_030074952_1_HISTONE_H2A_TYPE_1ELIKE_AP00489	4	AMP	Non-AMP	AMP	AMP	AMP	Non-AMP	0.3	0.7	Not Active
	RHINATREMA_BIVITTATUM_GFOG01071899_AP00307	4	AMP	Non-AMP	AMP	AMP	AMP	Non-AMP	0.3	0.7	Not Active
	GEOTRYPETES_SERAPHINI_XP_033809709_1_HISTONE_H2A_TYPE_1LIKE_AP00489	4	AMP	Non-AMP	AMP	AMP	AMP	Non-AMP	0.32	0.68	Not Active
	MICROCAECILIA_UNICOLOR_XP_030075544_1_HISTONE_H2A_TYPE_1ELIKE_AP00489	4	Non-AMP	Non-AMP	AMP	AMP	AMP	AMP	0.32	0.68	Not Active
	MICROCAECILIA_DERMATOPHAGA_GFOE01005874_AP00307	4	AMP	Non-AMP	AMP	AMP	AMP	Non-AMP	0.36	0.64	Not Active
	MICROCAECILIA_UNICOLOR_XP_030062482_1_HISTONE_H2ALIKE_AP00489	4	AMP	Non-AMP	AMP	AMP	AMP	Non-AMP	0.3	0.7	Not Active
	TYPHLONECTES_COMPRESSICAUDA_C6313_G2_I1_AP00307	4	AMP	Non-AMP	AMP	AMP	AMP	Non-AMP	0.3	0.7	Not Active
	RHINATREMA_BIVITTATUM_GFOG01071898_AP00307	4	AMP	Non-AMP	AMP	AMP	AMP	Non-AMP	0.3	0.7	Not Active
	MICROCAECILIA_UNICOLOR_XP_030076123_1_HISTONE_H2A_TYPE_1B/ELIKE_AP00489	3	Non-AMP	Non-AMP	AMP	AMP	AMP	Non-AMP	0.32	0.68	Not Active
	GEOTRYPETES_SERAPHINI_XP_033798677_1_HISTONE_H2ALIKE_AP00489	3	AMP	Non-AMP	AMP	AMP	Non-AMP	Non-AMP	0.46	0.54	Not Active
	RHINATREMA_BIVITTATUM_GFOG01069766_AP00307	5	AMP	AMP	AMP	AMP	AMP	Non-AMP	0.47	0.53	Not Active
	RHINATREMA_BIVITTATUM_XP_029429962_1_HISTONE_H2AX_AP00489	4	AMP	Non-AMP	AMP	AMP	AMP	Non-AMP	0.26	0.74	Not Active
	RHINATREMA_BIVITTATUM_C89592_G5_I4_AP00307	2	Non-AMP	Non-AMP	Non-AMP	AMP	AMP	Non-AMP	0.26	0.74	Not Active
	GEOTRYPETES_SERAPHINI_XP_033798809_1_LATE_HISTONE_H2A_2_2LIKE_AP00489	3	AMP	Non-AMP	AMP	AMP	Non-AMP	Non-AMP	0.74	0.26	Not Active
	MICROCAECILIA_UNICOLOR_GFOF01023590_AP00489	1	Non-AMP	Non-AMP	AMP	Non-AMP	Non-AMP	Non-AMP			Not Active
	TYPHLONECTES_COMPRESSICAUDA_GFOH01057122_AP00307	2	Non-AMP	Non-AMP	AMP	AMP	Non-AMP	Non-AMP	0.62	0.38	Not Active
	MICROCAECILIA_UNICOLOR_GFOF01029342_AP00489	5	AMP	AMP	AMP	AMP	AMP	Non-AMP	0.32	0.68	Not Active
	TYPHLONECTES_COMPRESSICAUDA_GFOH01054877_AP02811	0	Non-AMP	Non-AMP	Non-AMP	Non-AMP	Non-AMP	Non-AMP			Not Active
	TYPHLONECTES_COMPRESSICAUDA_GFOH01010777_AP00307	6	AMP	AMP	AMP	AMP	AMP	AMP	0.57	0.43	Not Active
	RHINATREMA_BIVITTATUM_GFOG01062453_AP00307	6	AMP	AMP	AMP	AMP	AMP	AMP	0.56	0.44	Not Active
	TYPHLONECTES_COMPRESSICAUDA_GFOH01052855_AP00307	6	AMP	AMP	AMP	AMP	AMP	AMP	0.56	0.44	Not Active
	GEOTRYPETES_SERAPHINI_XP_033775576_1_HISTONE_H2A_ZLIKE_AP00489	6	AMP	AMP	AMP	AMP	AMP	AMP	0.58	0.42	Not Active
	RHINATREMA_BIVITTATUM_XP_029464921_1_CORE_HISTONE_MACROH2A_2_AP00489	1	Non-AMP	Non-AMP	Non-AMP	Non-AMP	Non-AMP	AMP			Not Active
	MICROCAECILIA_UNICOLOR_XP_030059386_1_CORE_HISTONE_MACROH2A_2_AP00489	2	Non-AMP	Non-AMP	Non-AMP	AMP	Non-AMP	AMP	0.82	0.18	Not Active
	GEOTRYPETES_SERAPHINI_XP_033796424_1_CORE_HISTONE_MACROH2A_2_AP00489	2	Non-AMP	Non-AMP	Non-AMP	AMP	Non-AMP	AMP	0.82	0.18	Not Active
	GEOTRYPETES_SERAPHINI_XP_033782869_1_CORE_HISTONE_MACROH2A_1_ISOFORM_X1_AP00489	3	AMP	Non-AMP	AMP	AMP	Non-AMP	Non-AMP	0.84	0.16	Not Active
	RHINATREMA_BIVITTATUM_XP_029439230_1_CORE_HISTONE_MACROH2A_1_ISOFORM_X1_AP00489	3	AMP	Non-AMP	AMP	AMP	Non-AMP	Non-AMP	0.8	0.2	Not Active
	MICROCAECILIA_UNICOLOR_XP_030067189_1_CORE_HISTONE_MACROH2A_1_ISOFORM_X1_AP00489	0	Non-AMP	Non-AMP	Non-AMP	Non-AMP	Non-AMP	Non-AMP			Not Active
	ICHTHYOPHIS_KOHTAOENSIS_1117630_424_3790_HIPPOSIN_AP00307	5	AMP	AMP	AMP	AMP	AMP	Non-AMP	0.3	0.7	Not Active
	ICHTHYOPHIS_KOHTAOENSIS_CONTIG49861_HIPPOSIN_AP00307	5	AMP	AMP	AMP	AMP	AMP	Non-AMP	0.3	0.7	Not Active
	ICHTHYOPHIS_KOHTAOENSIS_15996_716_4217_HIPPOSIN_AP00489	3	AMP	AMP	AMP	Non-AMP	Non-AMP	Non-AMP			Not Active
GADPH	GEOTRYPETES_SERAPHINI_XP_033779719_1_GADPH_AP02012	2	Non-AMP	Non-AMP	Non-AMP	AMP	AMP	-	0.28	0.72	Not Active
	CAECILIA_TENTACULATA_GFOD01040844_AP02012	5	AMP	AMP	AMP	AMP	AMP	-	0.37	0.63	Active
	MICROCAECILIA_DERMATOPHAGA_GFOE01032914_AP02012	5	AMP	AMP	AMP	AMP	AMP	-	0.27	0.73	Active
	TYPHLONECTES_COMPRESSICAUDA_GFOH01043243_AP02012	5	AMP	AMP	AMP	AMP	AMP	-	0.2	0.8	Active
	RHINATREMA_BIVITTATUM_GFOG01070379_AP02012	5	AMP	AMP	AMP	AMP	AMP	-	0.26	0.74	Not Active
	MICROCAECILIA_UNICOLOR_GFOF01035289_AP02012	5	AMP	AMP	AMP	AMP	AMP	-	0.2	0.8	Active
	MICROCAECILIA_UNICOLOR_XP_030043748_1_GADPH_AP02680	5	AMP	AMP	AMP	AMP	AMP	-	0.22	0.78	Active
	RHINATREMA_BIVITTATUM_GFOG01070378_AP02012	5	AMP	AMP	AMP	AMP	AMP	-	0.22	0.78	Active
	RHINATREMA_BIVITTATUM_GFOG01028282_AP02012	4	AMP	AMP	Non-AMP	AMP	AMP	-	0.2	0.8	Active
	MICROCAECILIA_UNICOLOR_XP_030055101_1_GADPH_AP02680	3	Non-AMP	AMP	Non-AMP	AMP	AMP	-	0.24	0.76	Active
	GEOTRYPETES_SERAPHINI_XP_033819688_1_GADPH_TESTIS_SPECIFIC_AP02012	4	AMP	AMP	AMP	AMP	Non-AMP	-	0.2	0.8	Active
	RHINATREMA_BIVITTATUM_XP_029432574_1_GADPH_TESTIS_SPECIFIC_AP02012	5	AMP	AMP	AMP	AMP	AMP	-	0.09	0.91	Not Active
	TYPHLONECTES_COMPRESSICAUDA_GFOH01003624_AP02012	4	AMP	AMP	AMP	AMP	Non-AMP	-	0.11	0.89	Not Active
	CAECILIA_TENTACULATA_GFOD01027857_AP02012	1	Non-AMP	Non-AMP	Non-AMP	AMP	Non-AMP	-	0.16	0.84	Active
	MICROCAECILIA_UNICOLOR_XP_030068743_1_GADPH_TESTIS_SPECIFIC_AP02012	4	AMP	AMP	AMP	AMP	Non-AMP	-	0.1	0.9	Not Active
	ICHTHYOPHIS_KOHTAOENSIS_CONTIG43861_GADPH_AP02012	2	NAMP	NAMP	NAMP	AMP	Non-AMP	AMP	0.14	0.86	Active
Chemokine	MICROCAECILIA_UNICOLOR_XP_030048960_1_CC_MOTIF_CHEMOKINE_28_AP03058	3	AMP	AMP	AMP	Non-AMP	Non-AMP	-			-
	MICROCAECILIA_UNICOLOR_GFOF01047247_AP03058	3	AMP	AMP	AMP	Non-AMP	Non-AMP	-			-
	RHINATREMA_BIVITTATUM_GFOG01073097_AP03058	3	AMP	AMP	AMP	Non-AMP	Non-AMP	-			-
	RHINATREMA_BIVITTATUM_XP_029433697_1_CC_MOTIF_CHEMOKINE_28_ISOFORM_X2_AP03058	3	AMP	AMP	AMP	Non-AMP	Non-AMP	-			-
	GEOTRYPETES_SERAPHINI_XP_033787732_1_CC_MOTIF_CHEMOKINE_28_AP03058	2	AMP	AMP	Non-AMP	Non-AMP	Non-AMP	-			-
	RHINATREMA_BIVITTATUM_GFOG01073098_AP03058	3	AMP	AMP	AMP	Non-AMP	Non-AMP	-			-
	MICROCAECILIA_DERMATOPHAGA_GFOE01013283_AP03058	3	AMP	AMP	AMP	Non-AMP	Non-AMP	-			-
	MICROCAECILIA_UNICOLOR_GFOF01047248_AP03058	3	AMP	AMP	AMP	Non-AMP	Non-AMP	-			-
	RHINATREMA_BIVITTATUM_XP_029442568_1_CC_MOTIF_CHEMOKINE_27LIKE_AP03058	2	AMP	AMP	Non-AMP	Non-AMP	Non-AMP	-			-
	RHINATREMA_BIVITTATUM_XP_029437377_1_CC_MOTIF_CHEMOKINE_27LIKE_ISOFORM_X2_AP03058	2	AMP	AMP	Non-AMP	Non-AMP	Non-AMP	-			Active
	RHINATREMA_BIVITTATUM_GFOG01070492_AP03058	2	AMP	AMP	Non-AMP	Non-AMP	Non-AMP	-			-
	RHINATREMA_BIVITTATUM_XP_029437369_1_CC_MOTIF_CHEMOKINE_27LIKE_ISOFORM_X1_AP03058	2	AMP	AMP	Non-AMP	Non-AMP	Non-AMP	-			-
	TYPHLONECTES_COMPRESSICAUDA_GFOH01001729_AP03176	2	AMP	AMP	Non-AMP	Non-AMP	Non-AMP	-			-
	RHINATREMA_BIVITTATUM_XP_029440961_1_CXC_MOTIF_CHEMOKINE_111LIKE_AP03176	2	AMP	AMP	Non-AMP	Non-AMP	Non-AMP	-			-
	RHINATREMA_BIVITTATUM_XP_029440974_1_CXC_MOTIF_CHEMOKINE_111LIKE_AP03176	3	AMP	AMP	AMP	Non-AMP	Non-AMP	-			-
	RHINATREMA_BIVITTATUM_XP_029454387_1_CXC_MOTIF_CHEMOKINE_10LIKE_AP03176	3	AMP	AMP	AMP	Non-AMP	Non-AMP	-			-
	RHINATREMA_BIVITTATUM_XP_029440950_1_CXC_MOTIF_CHEMOKINE_10LIKE_AP03176	3	AMP	AMP	AMP	Non-AMP	Non-AMP	-			Active
	GEOTRYPETES_SERAPHINI_XP_033816785_1_CXC_MOTIF_CHEMOKINE_10LIKE_AP03176	2	AMP	AMP	Non-AMP	Non-AMP	Non-AMP	-			Active
	MICROCAECILIA_DERMATOPHAGA_GFOE01000280_AP03176	3	AMP	AMP	AMP	Non-AMP	Non-AMP	-			-
	MICROCAECILIA_UNICOLOR_XP_030048363_1_CXC_MOTIF_CHEMOKINE_10LIKE_AP03176	3	AMP	AMP	AMP	Non-AMP	Non-AMP	-			-
	TYPHLONECTES_COMPRESSICAUDA_GFOH01056388_AP03176	3	AMP	AMP	AMP	Non-AMP	Non-AMP	-			-
	GEOTRYPETES_SERAPHINI_XP_033817832_1_INTERLEUKIN8LIKE_ISOFORM_X2_AP03176	2	AMP	AMP	Non-AMP	Non-AMP	Non-AMP	-			-
	ICHTHYOPHIS_KOHTAOENSIS_CONTIG39859_CHEMOKINE_AP03058	5	AMP	AMP	AMP	AMP	AMP	AMP	0.46	0.54	Not Active
LEAP	RHINATREMA_BIVITTATUM_XP_029463355_1_LIVEREXPRESSED_ANTIMICROBIAL_PEPTIDE_2_AP01646	1	Non-AMP	Non-AMP	Non-AMP	AMP	Non-AMP	-	0.55	0.45	Not Active
	GEOTRYPETES_SERAPHINI_XP_033800239_1_LIVEREXPRESSED_ANTIMICROBIAL_PEPTIDE_2_AP01646	1	Non-AMP	Non-AMP	Non-AMP	AMP	Non-AMP	-	0.54	0.46	Not Active
	CAECILIA_TENTACULATA_GFOD01047458_AP03568	1	Non-AMP	Non-AMP	Non-AMP	AMP	Non-AMP	-	0.51	0.49	Not Active
	MICROCAECILIA_UNICOLOR_XP_030048346_1_LIVEREXPRESSED_ANTIMICROBIAL_PEPTIDE_2LIKE_AP03119	3	AMP	Non-AMP	Non-AMP	AMP	AMP	-	0.69	0.31	Not Active
	ICHTHYOPHIS_KOHTAOENSIS_CONTIG56443_LEAP_AP01646	5	AMP	AMP	AMP	AMP	AMP	Non-AMP	0.54	0.46	Active
	ICHTHYOPHIS_KOHTAOENSIS_CONTIG6311_LEAP_AP03119	4	AMP	AMP	NAMP	AMP	AMP	Non-AMP	0.7	0.3	Not Active
Calcitonin/amylin	MICROCAECILIA_UNICOLOR_XP_030069542_1_ISLET_AMYLOID_POLYPEPTIDE_AP02917	4	AMP	AMP	AMP	Non-AMP	AMP	-	0.69	0.31	Not Active
	GEOTRYPETES_SERAPHINI_XP_033808679_1_ISLET_AMYLOID_POLYPEPTIDE_AP02917	5	AMP	AMP	AMP	AMP	AMP	-	0.69	0.31	Not Active
	TYPHLONECTES_COMPRESSICAUDA_GFOH01024278_AP02917	0	Non-AMP	Non-AMP	Non-AMP	Non-AMP	Non-AMP	-			Not Active
Cofilin	MICROCAECILIA_UNICOLOR_XP_030070566_1_COFILIN2_AP03323	3	AMP	AMP	AMP	Non-AMP	Non-AMP	-			-
	GEOTRYPETES_SERAPHINI_XP_033809016_1_COFILIN2_ISOFORM_X1_AP03323	3	AMP	AMP	AMP	Non-AMP	Non-AMP	-			-
	GEOTRYPETES_SERAPHINI_XP_033809017_1_COFILIN2_ISOFORM_X2_AP03323	3	AMP	AMP	AMP	Non-AMP	Non-AMP	-			-
	GEOTRYPETES_SERAPHINI_COMP27082_C0_SEQ2_AP03323	3	AMP	AMP	AMP	Non-AMP	Non-AMP	-			-
	RHINATREMA_BIVITTATUM_XP_029454803_1_COFILIN2_AP03323	3	AMP	AMP	AMP	Non-AMP	Non-AMP	-			-
	TYPHLONECTES_COMPRESSICAUDA_GFOH01029093_AP03323	3	AMP	AMP	AMP	Non-AMP	Non-AMP	-			-
	CAECILIA_TENTACULATA_GFOD01003848_AP03323	3	AMP	AMP	AMP	Non-AMP	Non-AMP	-			-
	MICROCAECILIA_UNICOLOR_XP_030073956_1_COFILIN2LIKE_AP03323	3	AMP	AMP	AMP	Non-AMP	Non-AMP	-			-
	TYPHLONECTES_COMPRESSICAUDA_GFOH01042918_AP03323	3	AMP	AMP	AMP	Non-AMP	Non-AMP	-			-
	TYPHLONECTES_COMPRESSICAUDA_GFOH01042919_AP03323	3	AMP	AMP	AMP	Non-AMP	Non-AMP	-			-
	CAECILIA_TENTACULATA_GFOD01032210_AP03323	3	AMP	AMP	AMP	Non-AMP	Non-AMP	-			-
	RHINATREMA_BIVITTATUM_GFOG01076440_AP03323	2	AMP	AMP	Non-AMP	Non-AMP	Non-AMP	-			-
	GEOTRYPETES_SERAPHINI_XP_033810524_1_COFILIN2LIKE_AP03323	3	AMP	AMP	AMP	Non-AMP	Non-AMP	-			-
	RHINATREMA_BIVITTATUM_XP_029467966_1_COFILIN2LIKE_AP03323	3	AMP	AMP	AMP	Non-AMP	Non-AMP	-			-
	TYPHLONECTES_COMPRESSICAUDA_GFOH01042922_AP03323	2	AMP	AMP	Non-AMP	Non-AMP	Non-AMP	-			-
	MICROCAECILIA_DERMATOPHAGA_GFOE01005084_AP03323	2	AMP	AMP	Non-AMP	Non-AMP	Non-AMP	-			-
	RHINATREMA_BIVITTATUM_XP_029468814_1_COFILIN2LIKE_AP03323	2	AMP	AMP	Non-AMP	Non-AMP	Non-AMP	-			-
	CAECILIA_TENTACULATA_GFOD01000327_AP03323	2	AMP	AMP	Non-AMP	Non-AMP	Non-AMP	-			-
	MICROCAECILIA_UNICOLOR_GFOF01001220_AP03323	2	AMP	AMP	Non-AMP	Non-AMP	Non-AMP	-			Not Active
	RHINATREMA_BIVITTATUM_GFOG01076442_AP03323	2	AMP	AMP	Non-AMP	Non-AMP	Non-AMP	-			-
	MICROCAECILIA_UNICOLOR_XP_030074583_1_COFILIN2LIKE_AP03323	2	AMP	AMP	Non-AMP	Non-AMP	Non-AMP	-			-
	MICROCAECILIA_UNICOLOR_GFOF01030985_AP03323	2	AMP	AMP	Non-AMP	Non-AMP	Non-AMP	-			-
	MICROCAECILIA_DERMATOPHAGA_GFOE01023781_AP03323	2	AMP	AMP	Non-AMP	Non-AMP	Non-AMP	-			-
	MICROCAECILIA_DERMATOPHAGA_GFOE01023783_AP03323	2	AMP	AMP	Non-AMP	Non-AMP	Non-AMP	-			-
	MICROCAECILIA_DERMATOPHAGA_GFOE01023780_AP03323	2	AMP	AMP	Non-AMP	Non-AMP	Non-AMP	-			-
	MICROCAECILIA_UNICOLOR_GFOF01030983_AP03323	2	AMP	AMP	Non-AMP	Non-AMP	Non-AMP	-			-
	TYPHLONECTES_COMPRESSICAUDA_GFOH01043046_AP03323	2	AMP	AMP	Non-AMP	Non-AMP	Non-AMP	-			-
	TYPHLONECTES_COMPRESSICAUDA_GFOH01043049_AP03323	2	AMP	AMP	Non-AMP	Non-AMP	Non-AMP	-			-
	TYPHLONECTES_NATANS_COMP47088_C0_SEQ1_AP03323	2	AMP	AMP	Non-AMP	Non-AMP	Non-AMP	-			Not Active
	CAECILIA_TENTACULATA_GFOD01056877_AP03323	3	AMP	AMP	AMP	Non-AMP	Non-AMP	-			-
	GEOTRYPETES_SERAPHINI_XP_033810956_1_COFILIN2LIKE_ISOFORM_X1_AP03323	3	AMP	AMP	AMP	Non-AMP	Non-AMP	-			-
	GEOTRYPETES_SERAPHINI_XP_033810958_1_COFILIN2LIKE_ISOFORM_X2_AP03323	2	AMP	AMP	Non-AMP	Non-AMP	Non-AMP	-			-
	RHINATREMA_BIVITTATUM_XP_029468739_1_COFILIN2LIKE_AP03323	2	AMP	AMP	Non-AMP	Non-AMP	Non-AMP	-			-
	ICHTHYOPHIS_KOHTAOENSIS_CONTIG28560_COFILIN_AP03323	3	AMP	AMP	AMP	Non-AMP	Non-AMP	-			-
Lysozyme G	RHINATREMA_BIVITTATUM_XP_029460640_1_LYSOZYME_GLIKE_ISOFORM_X1_AP02743	2	AMP	AMP	Non-AMP	Non-AMP	Non-AMP	-			-
	MICROCAECILIA_UNICOLOR_XP_030057271_1_LYSOZYME_GLIKE_ISOFORM_X1_AP02743	2	AMP	AMP	Non-AMP	Non-AMP	Non-AMP	-			-
	MICROCAECILIA_UNICOLOR_XP_030057272_1_LYSOZYME_GLIKE_ISOFORM_X2_AP02743	2	AMP	AMP	Non-AMP	Non-AMP	Non-AMP	-			-
	MICROCAECILIA_UNICOLOR_GFOF01033657_AP02743	2	AMP	AMP	Non-AMP	Non-AMP	Non-AMP	-			-
	MICROCAECILIA_DERMATOPHAGA_GFOE01034540_AP02743	2	AMP	AMP	Non-AMP	Non-AMP	Non-AMP	-			-
	TYPHLONECTES_COMPRESSICAUDA_GFOH01006248_AP02743	2	AMP	AMP	Non-AMP	Non-AMP	Non-AMP	-			-
	TYPHLONECTES_COMPRESSICAUDA_GFOH01006251_AP02743	2	AMP	AMP	Non-AMP	Non-AMP	Non-AMP	-			-
	TYPHLONECTES_COMPRESSICAUDA_GFOH01006250_AP02743	2	AMP	AMP	Non-AMP	Non-AMP	Non-AMP	-			-
	CAECILIA_TENTACULATA_GFOD01010982_AP02743	3	AMP	AMP	AMP	Non-AMP	Non-AMP	-			-
	CAECILIA_TENTACULATA_GFOD01010984_AP02743	2	AMP	AMP	Non-AMP	Non-AMP	Non-AMP	-			-
	RHINATREMA_BIVITTATUM_XP_029460642_1_LOW_QUALITY_PROTEIN:_LYSOZYME_GLIKE_AP02743	2	AMP	AMP	Non-AMP	Non-AMP	Non-AMP	-			-
	RHINATREMA_BIVITTATUM_GFOG01063451_AP02743	2	AMP	AMP	Non-AMP	Non-AMP	Non-AMP	-			-
	RHINATREMA_BIVITTATUM_GFOG01063454_AP02743	2	AMP	AMP	Non-AMP	Non-AMP	Non-AMP	-			-
	RHINATREMA_BIVITTATUM_GFOG01063453_AP02743	2	AMP	AMP	Non-AMP	Non-AMP	Non-AMP	-			-
	RHINATREMA_BIVITTATUM_GFOG01063457_AP02743	2	AMP	AMP	Non-AMP	Non-AMP	Non-AMP	-			-
	MICROCAECILIA_UNICOLOR_XP_030058336_1_LYSOZYME_GLIKE_AP02743	2	AMP	AMP	Non-AMP	Non-AMP	Non-AMP	-			-
	GEOTRYPETES_SERAPHINI_XP_033803676_1_LYSOZYME_GLIKE_AP02743	2	AMP	AMP	Non-AMP	Non-AMP	Non-AMP	-			-
	RHINATREMA_BIVITTATUM_XP_029460637_1_LYSOZYME_GLIKE_ISOFORM_X1_AP02743	3	AMP	AMP	AMP	Non-AMP	Non-AMP	-			-
	RHINATREMA_BIVITTATUM_XP_029460639_1_LYSOZYME_GLIKE_ISOFORM_X3_AP02743	0	Non-AMP	Non-AMP	Non-AMP	Non-AMP	Non-AMP	-			-
Neuropeptide YY	MICROCAECILIA_UNICOLOR_XP_030077722_1_PEPTIDE_YYLIKE_AP00400	2	Non-AMP	Non-AMP	Non-AMP	AMP	AMP	Non-AMP	0.24	0.76	Not Active
	GEOTRYPETES_SERAPHINI_XP_033774811_1_PEPTIDE_YYLIKE_AP00400	2	Non-AMP	Non-AMP	Non-AMP	AMP	AMP	Non-AMP	0.3	0.7	Not Active
	RHINATREMA_BIVITTATUM_XP_029429419_1_PEPTIDE_YYLIKE_AP00400	3	AMP	Non-AMP	Non-AMP	AMP	AMP	Non-AMP	0.38	0.62	Not Active
	MICROCAECILIA_UNICOLOR_XP_030045826_1_PRONEUROPEPTIDE_Y_ISOFORM_X1_AP00400	1	AMP	Non-AMP	Non-AMP	Non-AMP	Non-AMP	Non-AMP			Not Active
	CAECILIA_TENTACULATA_GFOD01016954_AP00400	1	Non-AMP	Non-AMP	Non-AMP	Non-AMP	AMP	Non-AMP	0.4	0.6	Not Active
	ICHTHYOPHIS_KOHTAOENSIS_1578330_594_1372_PEPTIDEY_AP00400	2	AMP	AMP	Non-AMP	Non-AMP	Non-AMP	Non-AMP			Not Active
Thymosin	MICROCAECILIA_UNICOLOR_XP_030057451_1_THYMOSIN_BETA4_AP02896	1	AMP	Non-AMP	Non-AMP	Non-AMP	Non-AMP	Non-AMP			Not Active
	RHINATREMA_BIVITTATUM_XP_029460197_1_THYMOSIN_BETA4_AP02896	0	Non-AMP	Non-AMP	Non-AMP	Non-AMP	Non-AMP	Non-AMP			Not Active
	GEOTRYPETES_SERAPHINI_XP_033806269_1_THYMOSIN_BETA4_AP02896	0	Non-AMP	Non-AMP	Non-AMP	Non-AMP	Non-AMP	Non-AMP			Not Active
	RHINATREMA_BIVITTATUM_XP_029457137_1_THYMOSIN_BETA10LIKE_ISOFORM_X1_AP02896	0	Non-AMP	Non-AMP	Non-AMP	Non-AMP	Non-AMP	Non-AMP			Not Active
	GEOTRYPETES_SERAPHINI_XP_033800482_1_THYMOSIN_BETA10LIKE_AP02896	0	Non-AMP	Non-AMP	Non-AMP	Non-AMP	Non-AMP	Non-AMP			Not Active
	MICROCAECILIA_UNICOLOR_XP_030065267_1_THYMOSIN_BETA15B_AP02896	0	Non-AMP	Non-AMP	Non-AMP	Non-AMP	Non-AMP	Non-AMP			Not Active
	GEOTRYPETES_SERAPHINI_XP_033801936_1_THYMOSIN_BETA15B_AP02896	0	Non-AMP	Non-AMP	Non-AMP	Non-AMP	Non-AMP	Non-AMP			Not Active
	RHINATREMA_BIVITTATUM_XP_029463224_1_THYMOSIN_BETA15B_AP02896	0	Non-AMP	Non-AMP	Non-AMP	Non-AMP	Non-AMP	Non-AMP			Not Active
PACAP	MICROCAECILIA_UNICOLOR_XP_030045976_1_PACAP_AP03279	0	Non-AMP	Non-AMP	Non-AMP	Non-AMP	Non-AMP	Non-AMP			Not Active
	TYPHLONECTES_COMPRESSICAUDA_GFOH01040362_AP03279	0	Non-AMP	Non-AMP	Non-AMP	Non-AMP	Non-AMP	Non-AMP			Not Active
	CAECILIA_TENTACULATA_GFOD01006557_AP03279	1	AMP	Non-AMP	Non-AMP	Non-AMP	Non-AMP	Non-AMP			Not Active
	TYPHLONECTES_COMPRESSICAUDA_GFOH01040364_AP03279	2	AMP	Non-AMP	Non-AMP	AMP	Non-AMP	Non-AMP	0.2	0.8	Not Active
	MICROCAECILIA_UNICOLOR_XP_030051369_1_VIP_PEPTIDES_AP03279	0	Non-AMP	Non-AMP	Non-AMP	Non-AMP	Non-AMP	Non-AMP			Not Active
	MICROCAECILIA_DERMATOPHAGA_GFOE01036661_AP03279	0	Non-AMP	Non-AMP	Non-AMP	Non-AMP	Non-AMP	Non-AMP			Not Active
	GEOTRYPETES_SERAPHINI_XP_033794900_1_VIP_PEPTIDES_AP03279	0	Non-AMP	Non-AMP	Non-AMP	Non-AMP	Non-AMP	Non-AMP			Not Active
	TYPHLONECTES_COMPRESSICAUDA_GFOH01005192_AP03279	0	Non-AMP	Non-AMP	Non-AMP	Non-AMP	Non-AMP	Non-AMP			Not Active
	CAECILIA_TENTACULATA_GFOD01010656_AP03279	0	Non-AMP	Non-AMP	Non-AMP	Non-AMP	Non-AMP	Non-AMP			Not Active
Granulin	MICROCAECILIA_UNICOLOR_XP_030076392_1_PROGRANULIN_ISOFORM_X1_AP00294	3	Non-AMP	AMP	AMP	Non-AMP	AMP	Non-AMP	0.3	0.7	Not Active
	RHINATREMA_BIVITTATUM_XP_029428749_1_PROGRANULIN_ISOFORM_X1_AP00294	3	Non-AMP	AMP	AMP	Non-AMP	AMP	Non-AMP	0.23	0.77	Not Active
	GEOTRYPETES_SERAPHINI_XP_033774569_1_PROGRANULIN_ISOFORM_X1_AP00294	3	Non-AMP	AMP	AMP	Non-AMP	AMP	Non-AMP	0.3	0.7	Not Active
	TYPHLONECTES_COMPRESSICAUDA_GFOH01030844_AP00294	3	Non-AMP	AMP	AMP	Non-AMP	AMP	Non-AMP	0.3	0.7	Not Active
	CAECILIA_TENTACULATA_GFOD01025977_AP00294	3	Non-AMP	AMP	AMP	Non-AMP	AMP	Non-AMP	0.3	0.7	Not Active
	MICROCAECILIA_DERMATOPHAGA_GFOE01006119_AP00294	3	Non-AMP	AMP	AMP	Non-AMP	AMP	Non-AMP	0.22	0.78	Not Active
DBI	MICROCAECILIA_UNICOLOR_XP_030071121_1_ENHANCER_OF_RUDIMENTARY_HOMOLOG_ISOFORM_X2	3	AMP	AMP	Non-AMP	AMP	Non-AMP	Non-AMP	0.5	0.5	Not Active
	RHINATREMA_BIVITTATUM_XP_029454661_1_ENHANCER_OF_RUDIMENTARY_HOMOLOG_ISOFORM_X2	3	AMP	AMP	Non-AMP	AMP	Non-AMP	Non-AMP	0.5	0.5	Not Active
	GEOTRYPETES_SERAPHINI_XP_033808453_1_ENHANCER_OF_RUDIMENTARY_HOMOLOG_ISOFORM_X1	3	AMP	AMP	Non-AMP	AMP	Non-AMP	Non-AMP	0.5	0.5	Not Active
	TYPHLONECTES_COMPRESSICAUDA_GFOH01051279	3	AMP	AMP	Non-AMP	AMP	Non-AMP	Non-AMP	0.5	0.5	Not Active
	MICROCAECILIA_DERMATOPHAGA_GFOE01002380	3	AMP	AMP	Non-AMP	AMP	Non-AMP	Non-AMP	0.5	0.5	Not Active
	TYPHLONECTES_NATANS_COMP10939_C0_SEQ1	3	AMP	AMP	Non-AMP	AMP	Non-AMP	Non-AMP	0.5	0.5	Not Active
	CAECILIA_TENTACULATA_GFOD01015244	3	AMP	AMP	Non-AMP	AMP	Non-AMP	Non-AMP	0.5	0.5	Not Active
Chrombacin/Secretogranin	MICROCAECILIA_UNICOLOR_XP_030052162_1_SECRETOGRANIN_1_ISOFORM_X1	1	Non-AMP	AMP	Non-AMP	Non-AMP	Non-AMP	Non-AMP			Not Active
	MICROCAECILIA_DERMATOPHAGA_GFOE01029920	1	Non-AMP	AMP	Non-AMP	Non-AMP	Non-AMP	Non-AMP			Not Active
	TYPHLONECTES_COMPRESSICAUDA_GFOH01030935	0	Non-AMP	Non-AMP	Non-AMP	Non-AMP	Non-AMP	Non-AMP			Not Active
	TYPHLONECTES_NATANS_COMP8596_C0_SEQ1	0	Non-AMP	Non-AMP	Non-AMP	Non-AMP	Non-AMP	Non-AMP			Not Active
	CAECILIA_TENTACULATA_GFOD01045993	0	Non-AMP	Non-AMP	Non-AMP	Non-AMP	Non-AMP	Non-AMP			Not Active
	GEOTRYPETES_SERAPHINI_XP_033791625_1_SECRETOGRANIN_1	1	Non-AMP	AMP	Non-AMP	Non-AMP	Non-AMP	Non-AMP			Not Active
	RHINATREMA_BIVITTATUM_GFOG01021416	0	Non-AMP	Non-AMP	Non-AMP	Non-AMP	Non-AMP	Non-AMP			Not Active
Proenkephalin	MICROCAECILIA_UNICOLOR_XP_030046014_1_PROENKEPHALIN_A	0	Non-AMP	Non-AMP	Non-AMP	Non-AMP	Non-AMP	Non-AMP			Not Active
	CAECILIA_TENTACULATA_GFOD01062712	0	Non-AMP	Non-AMP	Non-AMP	Non-AMP	Non-AMP	Non-AMP			Not Active
	RHINATREMA_BIVITTATUM_XP_029448560_1_PROENKEPHALIN_A	0	Non-AMP	Non-AMP	Non-AMP	Non-AMP	Non-AMP	Non-AMP			Not Active
	TYPHLONECTES_COMPRESSICAUDA_GFOH01002685	0	Non-AMP	Non-AMP	Non-AMP	Non-AMP	Non-AMP	Non-AMP			Not Active
Adrenomedulin	MICROCAECILIA_UNICOLOR_XP_030055356_1_ADM	1	Non-AMP	Non-AMP	Non-AMP	Non-AMP	Non-AMP	AMP			Not Active
	MICROCAECILIA_DERMATOPHAGA_GFOE01039806	1	Non-AMP	Non-AMP	Non-AMP	Non-AMP	Non-AMP	AMP			Not Active
	CAECILIA_TENTACULATA_GFOD01014715	1	Non-AMP	Non-AMP	Non-AMP	Non-AMP	Non-AMP	AMP			Not Active
	TYPHLONECTES_COMPRESSICAUDA_C20718_G1_I1	3	Non-AMP	Non-AMP	Non-AMP	AMP	AMP	AMP	0.56	0.44	Not Active
	GEOTRYPETES_SERAPHINI_XP_033784275_1_ADM	1	Non-AMP	Non-AMP	Non-AMP	Non-AMP	Non-AMP	AMP			Not Active
	RHINATREMA_BIVITTATUM_XP_029438804_1_ADM	1	Non-AMP	Non-AMP	Non-AMP	Non-AMP	Non-AMP	AMP			Not Active
Beta-amyloid	MICROCAECILIA_UNICOLOR_XP_030060133_1_AMYLOID_BETA_PRECURSOR_PROTEIN_ISOFORM_X1	1	Non-AMP	Non-AMP	Non-AMP	Non-AMP	AMP	Non-AMP	0.8	0.2	Not Active
	MICROCAECILIA_DERMATOPHAGA_GFOE01012675	1	Non-AMP	Non-AMP	Non-AMP	Non-AMP	AMP	Non-AMP	0.8	0.2	Not Active
	TYPHLONECTES_COMPRESSICAUDA_GFOH01030922	1	Non-AMP	Non-AMP	Non-AMP	Non-AMP	AMP	Non-AMP	0.8	0.2	Not Active
	CAECILIA_TENTACULATA_GFOD01023041	1	Non-AMP	Non-AMP	Non-AMP	Non-AMP	AMP	Non-AMP	0.8	0.2	Not Active
	GEOTRYPETES_SERAPHINI_XP_033796926_1_AMYLOID_BETA_PRECURSOR_PROTEIN_ISOFORM_X1	1	Non-AMP	Non-AMP	Non-AMP	Non-AMP	AMP	Non-AMP	0.84	0.16	Not Active
	RHINATREMA_BIVITTATUM_GFOG01033801	0	Non-AMP	Non-AMP	Non-AMP	Non-AMP	Non-AMP	Non-AMP			Not Active
	ICHTHYOPHIS_KOHTAOENSIS__27372_1205_86907	1	Non-AMP	Non-AMP	Non-AMP	Non-AMP	AMP	Non-AMP	0.84	0.16	Not Active
Lysozyme C	MICROCAECILIA_UNICOLOR_XP_030047892_1_LYSOZYME_C_1_LIKE	3	AMP	AMP	AMP	Non-AMP	Non-AMP	-
	TYPHLONECTES_COMPRESSICAUDA_GFOH01008279	3	AMP	AMP	AMP	Non-AMP	Non-AMP	-
	CAECILIA_TENTACULATA_GFOD01062734	3	AMP	AMP	AMP	Non-AMP	Non-AMP	-
	RHINATREMA_BIVITTATUM_GFOG01012298	3	AMP	AMP	AMP	Non-AMP	Non-AMP	-
	MICROCAECILIA_DERMATOPHAGA_GFOE01009703	3	AMP	AMP	AMP	Non-AMP	Non-AMP	-
	MICROCAECILIA_UNICOLOR_XP_030049767_1_LYSOZYME_C_1_LIKE	3	AMP	AMP	AMP	Non-AMP	Non-AMP	-
	MICROCAECILIA_UNICOLOR_GFOF01044679	3	AMP	AMP	AMP	Non-AMP	Non-AMP	-
	TYPHLONECTES_COMPRESSICAUDA_GFOH01008278	3	AMP	AMP	AMP	Non-AMP	Non-AMP	-
	MICROCAECILIA_UNICOLOR_XP_030049764_1_LYSOZYME_C_LIKE_ISOFORM_X1	3	AMP	AMP	AMP	Non-AMP	Non-AMP	-
	MICROCAECILIA_UNICOLOR_XP_030071317_1_LYSOZYME_C	3	AMP	AMP	AMP	Non-AMP	Non-AMP	-
	MICROCAECILIA_DERMATOPHAGA_GFOE01033467	3	AMP	AMP	AMP	Non-AMP	Non-AMP	-
	TYPHLONECTES_COMPRESSICAUDA_GFOH01027600	3	AMP	AMP	AMP	Non-AMP	Non-AMP	-
	TYPHLONECTES_NATANS_COMP9607_C0_SEQ2	3	AMP	AMP	AMP	Non-AMP	Non-AMP	-
	CAECILIA_TENTACULATA_GFOD01038437	3	AMP	AMP	AMP	Non-AMP	Non-AMP	-
	GEOTRYPETES_SERAPHINI_XP_033806646_1_LYSOZYME_C	3	AMP	AMP	AMP	Non-AMP	Non-AMP	-
	GEOTRYPETES_SERAPHINI_COMP26692_C0_SEQ1	3	AMP	AMP	AMP	Non-AMP	Non-AMP	-
	RHINATREMA_BIVITTATUM_GFOG01062840	3	AMP	AMP	AMP	Non-AMP	Non-AMP	-
	RHINATREMA_BIVITTATUM_XP_029453078_1_LYSOZYME_C_LIKE	3	AMP	AMP	AMP	Non-AMP	Non-AMP	-
	CAECILIA_TENTACULATA_GFOD01038439	3	AMP	AMP	AMP	Non-AMP	Non-AMP	-
	GEOTRYPETES_SERAPHINI_XP_033791965_1_LYSOZYME_C_MILK_ISOZYME_LIKE_ISOFORM_X2	3	AMP	AMP	AMP	Non-AMP	Non-AMP	-
	GEOTRYPETES_SERAPHINI_XP_033794819_1_LYSOZYME_C_MILK_ISOZYME_LIKE_ISOFORM_X2	3	AMP	AMP	AMP	Non-AMP	Non-AMP	-
	MICROCAECILIA_UNICOLOR_XP_030054232_1_LYSOZYME_C_MILK_ISOZYME_LIKE	3	AMP	AMP	AMP	Non-AMP	Non-AMP	-
	MICROCAECILIA_UNICOLOR_XP_030054233_1_LYSOZYME_C_MILK_ISOZYME_LIKE	2	Non-AMP	AMP	AMP	Non-AMP	Non-AMP	-
	CAECILIA_TENTACULATA_GFOD01008562	3	AMP	AMP	AMP	Non-AMP	Non-AMP	-
	GEOTRYPETES_SERAPHINI_XP_033792215_1_LYSOZYME_C_MILK_ISOZYME_LIKE	3	AMP	AMP	AMP	Non-AMP	Non-AMP	-
	TYPHLONECTES_COMPRESSICAUDA_GFOH01005790	3	AMP	AMP	AMP	Non-AMP	Non-AMP	-
	CAECILIA_TENTACULATA_GFOD01011970	3	AMP	AMP	AMP	Non-AMP	Non-AMP	-
	RHINATREMA_BIVITTATUM_XP_029442202_1_LYSOZYME_C_MILK_ISOZYME_LIKE	3	AMP	AMP	AMP	Non-AMP	Non-AMP	-
	MICROCAECILIA_UNICOLOR_GFOF01011301	3	AMP	AMP	AMP	Non-AMP	Non-AMP	-
	MICROCAECILIA_DERMATOPHAGA_GFOE01008547	2	AMP	AMP	Non-AMP	Non-AMP	Non-AMP	-
	MICROCAECILIA_DERMATOPHAGA_GFOE01008546	3	AMP	AMP	AMP	Non-AMP	Non-AMP	-
Vasostatin	MICROCAECILIA_UNICOLOR_XP_030071029_1_CHROMOGRANIN_A_ISOFORM_X1	0	Non-AMP	Non-AMP	Non-AMP	Non-AMP	Non-AMP	Non-AMP			Not Active
	MICROCAECILIA_UNICOLOR_GFOF01025207	0	Non-AMP	Non-AMP	Non-AMP	Non-AMP	Non-AMP	Non-AMP			Not Active
	MICROCAECILIA_DERMATOPHAGA_GFOE01008758	0	Non-AMP	Non-AMP	Non-AMP	Non-AMP	Non-AMP	Non-AMP			Not Active
	GEOTRYPETES_SERAPHINI_XP_033809002_1_CHROMOGRANIN_A_ISOFORM_X1	0	Non-AMP	Non-AMP	Non-AMP	Non-AMP	Non-AMP	Non-AMP			Not Active
	TYPHLONECTES_COMPRESSICAUDA_GFOH01008005	0	Non-AMP	Non-AMP	Non-AMP	Non-AMP	Non-AMP	Non-AMP			Not Active
	CAECILIA_TENTACULATA_GFOD01018774	0	Non-AMP	Non-AMP	Non-AMP	Non-AMP	Non-AMP	Non-AMP			Not Active
	RHINATREMA_BIVITTATUM_XP_029453694_1_CHROMOGRANIN_A	0	Non-AMP	Non-AMP	Non-AMP	Non-AMP	Non-AMP	Non-AMP			Not Active
	RHINATREMA_BIVITTATUM_C81884_G1_I1	0	Non-AMP	Non-AMP	Non-AMP	Non-AMP	Non-AMP	Non-AMP			Not Active
	MICROCAECILIA_UNICOLOR_XP_030074883_1_COILED_COIL_DOMAIN_CONTAINING_GLUTAMATE_RICH_PROTEIN_2	0	Non-AMP	Non-AMP	Non-AMP	Non-AMP	Non-AMP	Non-AMP			Not Active
	MICROCAECILIA_UNICOLOR_GFOF01052731	0	Non-AMP	Non-AMP	Non-AMP	Non-AMP	Non-AMP	Non-AMP			Not Active
	MICROCAECILIA_DERMATOPHAGA_GFOE01032536	0	Non-AMP	Non-AMP	Non-AMP	Non-AMP	Non-AMP	Non-AMP			Not Active
	GEOTRYPETES_SERAPHINI_XP_033809905_1_COILED_COIL_DOMAIN_CONTAINING_GLUTAMATE_RICH_PROTEIN_2	0	Non-AMP	Non-AMP	Non-AMP	Non-AMP	Non-AMP	Non-AMP			Not Active
	ICHTHYOPHIS_KOHTAOENSIS__466590_3301_26850	0	Non-AMP	Non-AMP	Non-AMP	Non-AMP	Non-AMP	Non-AMP			Not Active
	RHINATREMA_BIVITTATUM_XP_029475964_1_COILED_COIL_DOMAIN_CONTAINING_GLUTAMATE_RICH_PROTEIN_2	0	Non-AMP	Non-AMP	Non-AMP	Non-AMP	Non-AMP	Non-AMP			Not Active
	TYPHLONECTES_COMPRESSICAUDA_C69517_G22_I1	0	Non-AMP	Non-AMP	Non-AMP	Non-AMP	Non-AMP	Non-AMP			Not Active
A1P/Antitrypsin	MICROCAECILIA_UNICOLOR_XP_030071244_1_ALPHA_1_ANTITRYPSIN_LIKE_PROTEIN_GS55_MS	0	Non-AMP	Non-AMP	Non-AMP	Non-AMP	Non-AMP	Non-AMP			Not Active
	TYPHLONECTES_COMPRESSICAUDA_GFOH01056891	0	Non-AMP	Non-AMP	Non-AMP	Non-AMP	Non-AMP	Non-AMP			Not Active
	RHINATREMA_BIVITTATUM_GFOG01012608	0	Non-AMP	Non-AMP	Non-AMP	Non-AMP	Non-AMP	Non-AMP			Not Active
	MICROCAECILIA_DERMATOPHAGA_GFOE01032698	0	Non-AMP	Non-AMP	Non-AMP	Non-AMP	Non-AMP	Non-AMP			Not Active
	TYPHLONECTES_COMPRESSICAUDA_GFOH01051912	0	Non-AMP	Non-AMP	Non-AMP	Non-AMP	Non-AMP	Non-AMP			Not Active
	MICROCAECILIA_UNICOLOR_GFOF01053311	0	Non-AMP	Non-AMP	Non-AMP	Non-AMP	Non-AMP	Non-AMP			Not Active
	RHINATREMA_BIVITTATUM_GFOG01028310	0	Non-AMP	Non-AMP	Non-AMP	Non-AMP	Non-AMP	Non-AMP			Not Active
	RHINATREMA_BIVITTATUM_GFOG01028309	1	Non-AMP	Non-AMP	Non-AMP	Non-AMP	AMP	Non-AMP	0.46	0.55	Not Active
	TYPHLONECTES_NATANS_COMP10381_C0_SEQ1	3	Non-AMP	Non-AMP	Non-AMP	AMP	AMP	AMP	0.27	0.73	Not Active
	RHINATREMA_BIVITTATUM_GFOG01022646	1	AMP	Non-AMP	Non-AMP	Non-AMP	Non-AMP	Non-AMP			Not Active
	RHINATREMA_BIVITTATUM_XP_029453735_1_ALPHA_1_ANTITRYPSIN_LIKE	0	Non-AMP	Non-AMP	Non-AMP	Non-AMP	Non-AMP	Non-AMP			Not Active
	RHINATREMA_BIVITTATUM_GFOG01081567	0	Non-AMP	Non-AMP	Non-AMP	Non-AMP	Non-AMP	Non-AMP			Active
	RHINATREMA_BIVITTATUM_XP_029453739_1_ALPHA_1_ANTITRYPSIN_LIKE	0	Non-AMP	Non-AMP	Non-AMP	Non-AMP	Non-AMP	Non-AMP			Not Active
	ICHTHYOPHIS_KOHTAOENSIS_CONTIG28616	0	Non-AMP	Non-AMP	Non-AMP	Non-AMP	Non-AMP	Non-AMP			Not Active
Histone H2B	RHINATREMA_BIVITTATUM_XP_029430747_1_HISTONE_H2B_TYPE_2_E	2	AMP	AMP	Non-AMP	Non-AMP	Non-AMP	-
	MICROCAECILIA_UNICOLOR_XP_030045071_1_HISTONE_H2B_TYPE_2_E	2	AMP	AMP	Non-AMP	Non-AMP	Non-AMP	-
	MICROCAECILIA_DERMATOPHAGA_GFOE01034621	2	AMP	AMP	Non-AMP	Non-AMP	Non-AMP	-
	MICROCAECILIA_UNICOLOR_XP_030076051_1_HISTONE_H2B_1_1	2	AMP	AMP	Non-AMP	Non-AMP	Non-AMP	-
	MICROCAECILIA_UNICOLOR_XP_030076064_1_HISTONE_H2B_TYPE_2_E_LIKE	2	AMP	AMP	Non-AMP	Non-AMP	Non-AMP	-
	CAECILIA_TENTACULATA_GFOD01054348	2	AMP	AMP	Non-AMP	Non-AMP	Non-AMP	-
	TYPHLONECTES_COMPRESSICAUDA_GFOH01025633	2	AMP	AMP	Non-AMP	Non-AMP	Non-AMP	-
	MICROCAECILIA_UNICOLOR_XP_030076186_1_HISTONE_H2B_TYPE_2_E_LIKE	2	AMP	AMP	Non-AMP	Non-AMP	Non-AMP	-
	MICROCAECILIA_UNICOLOR_XP_030073842_1_HISTONE_H2B_TYPE_2_E_LIKE	2	AMP	AMP	Non-AMP	Non-AMP	Non-AMP	-
	MICROCAECILIA_UNICOLOR_XP_030075926_1_HISTONE_H2B_TYPE_2_E_LIKE	2	AMP	AMP	Non-AMP	Non-AMP	Non-AMP	-
	TYPHLONECTES_COMPRESSICAUDA_GFOH01025630	2	AMP	AMP	Non-AMP	Non-AMP	Non-AMP	-
	RHINATREMA_BIVITTATUM_XP_029470755_1_HISTONE_H2B_1_1_LIKE	2	AMP	AMP	Non-AMP	Non-AMP	Non-AMP	-
	MICROCAECILIA_DERMATOPHAGA_GFOE01034620	2	AMP	AMP	Non-AMP	Non-AMP	Non-AMP	-
	MICROCAECILIA_UNICOLOR_XP_030075718_1_HISTONE_H2B_TYPE_1_L	2	AMP	AMP	Non-AMP	Non-AMP	Non-AMP	-
	GEOTRYPETES_SERAPHINI_XP_033809713_1_HISTONE_H2B_TYPE_2_E	3	AMP	AMP	AMP	Non-AMP	Non-AMP	-
	MICROCAECILIA_UNICOLOR_XP_030073399_1_HISTONE_H2B_TYPE_2_E_LIKE	2	AMP	AMP	Non-AMP	Non-AMP	Non-AMP	-
	GEOTRYPETES_SERAPHINI_XP_033809711_1_HISTONE_H2B_LIKE	3	AMP	AMP	AMP	Non-AMP	Non-AMP	-
	GEOTRYPETES_SERAPHINI_XP_033809593_1_HISTONE_H2B	2	AMP	AMP	Non-AMP	Non-AMP	Non-AMP	-
	GEOTRYPETES_SERAPHINI_XP_033809594_1_HISTONE_H2B_LIKE	2	AMP	AMP	Non-AMP	Non-AMP	Non-AMP	-
	GEOTRYPETES_SERAPHINI_XP_033809712_1_HISTONE_H2B_TYPE_2_E_LIKE	3	AMP	AMP	AMP	Non-AMP	Non-AMP	-
	GEOTRYPETES_SERAPHINI_XP_033810532_1_HISTONE_H2B_TYPE_2_E_LIKE	3	AMP	AMP	AMP	Non-AMP	Non-AMP	-
	GEOTRYPETES_SERAPHINI_XP_033810581_1_HISTONE_H2B_LIKE	2	AMP	AMP	Non-AMP	Non-AMP	Non-AMP	-
	GEOTRYPETES_SERAPHINI_XP_033810585_1_HISTONE_H2B_LIKE	2	AMP	AMP	Non-AMP	Non-AMP	Non-AMP	-
	GEOTRYPETES_SERAPHINI_XP_033810588_1_HISTONE_H2B_TYPE_2_E_LIKE	2	AMP	AMP	Non-AMP	Non-AMP	Non-AMP	-
	GEOTRYPETES_SERAPHINI_XP_033810587_1_HISTONE_H2B_TYPE_2_E_LIKE	2	AMP	AMP	Non-AMP	Non-AMP	Non-AMP	-
	GEOTRYPETES_SERAPHINI_XP_033811669_1_HISTONE_H2B_TYPE_1_O_LIKE	2	AMP	AMP	Non-AMP	Non-AMP	Non-AMP	-
	GEOTRYPETES_SERAPHINI_XP_033810589_1_HISTONE_H2B_TYPE_2_E_LIKE	3	AMP	AMP	AMP	Non-AMP	Non-AMP	-
	GEOTRYPETES_SERAPHINI_XP_033810529_1_HISTONE_H2B_1_2_LIKE	2	AMP	AMP	Non-AMP	Non-AMP	Non-AMP	-
	GEOTRYPETES_SERAPHINI_XP_033810651_1_HISTONE_H2B_1_2_LIKE	2	AMP	AMP	Non-AMP	Non-AMP	Non-AMP	-
	GEOTRYPETES_SERAPHINI_XP_033810813_1_HISTONE_H2B_TYPE_2_E_LIKE	2	AMP	AMP	Non-AMP	Non-AMP	Non-AMP	-
	GEOTRYPETES_SERAPHINI_XP_033810530_1_HISTONE_H2B_TYPE_2_E_LIKE	3	AMP	AMP	AMP	Non-AMP	Non-AMP	-
	RHINATREMA_BIVITTATUM_XP_029440214_1_HISTONE_H2B_TYPE_1_FJL_LIKE	2	AMP	AMP	Non-AMP	Non-AMP	Non-AMP	-
	RHINATREMA_BIVITTATUM_XP_029440215_1_HISTONE_H2B_TYPE_1_FJL_LIKE	2	AMP	AMP	Non-AMP	Non-AMP	Non-AMP	-
Histone H3	MICROCAECILIA_UNICOLOR_XP_030045074_1_HISTONE_H3	2	AMP	AMP	Non-AMP	Non-AMP	Non-AMP	-
	RHINATREMA_BIVITTATUM_XP_029440210_1_HISTONE_H3	2	AMP	AMP	Non-AMP	Non-AMP	Non-AMP	-
	GEOTRYPETES_SERAPHINI_XP_033809706_1_HISTONE_H3	2	AMP	AMP	Non-AMP	Non-AMP	Non-AMP	-
	TYPHLONECTES_COMPRESSICAUDA_C21710_G1_I1	2	AMP	AMP	Non-AMP	Non-AMP	Non-AMP	-
	ICHTHYOPHIS_KOHTAOENSIS_CONTIG35607	2	AMP	AMP	Non-AMP	Non-AMP	Non-AMP	-
	MICROCAECILIA_UNICOLOR_XP_030044766_1_HISTONE_H3_3	2	AMP	AMP	Non-AMP	Non-AMP	Non-AMP	-
	RHINATREMA_BIVITTATUM_XP_029432796_1_HISTONE_H3_3	2	AMP	AMP	Non-AMP	Non-AMP	Non-AMP	-
	GEOTRYPETES_SERAPHINI_XP_033794113_1_HISTONE_H3_3A	2	AMP	AMP	Non-AMP	Non-AMP	Non-AMP	-
	TYPHLONECTES_COMPRESSICAUDA_GFOH01009690	2	AMP	AMP	Non-AMP	Non-AMP	Non-AMP	-
	CAECILIA_TENTACULATA_GFOD01005144	2	AMP	AMP	Non-AMP	Non-AMP	Non-AMP	-
	MICROCAECILIA_DERMATOPHAGA_GFOE01020347	2	AMP	AMP	Non-AMP	Non-AMP	Non-AMP	-
	MICROCAECILIA_UNICOLOR_XP_030073154_1_HISTONE_H3_3_LIKE	3	AMP	AMP	AMP	Non-AMP	Non-AMP	-
IBP	RHINATREMA_BIVITTATUM_XP_029460971_1_INSULIN_LIKE_GROWTH_FACTOR_BINDING_PROTEIN_5	5	AMP	AMP	AMP	AMP	AMP	Non-AMP	0.31	0.69	Not Active
	MICROCAECILIA_UNICOLOR_XP_030066543_1_INSULIN_LIKE_GROWTH_FACTOR_BINDING_PROTEIN_5	5	AMP	AMP	AMP	AMP	AMP	Non-AMP	0.47	0.53	Not Active
	MICROCAECILIA_DERMATOPHAGA_GFOE01010062	5	AMP	AMP	AMP	AMP	AMP	Non-AMP	0.47	0.53	Not Active
	CAECILIA_TENTACULATA_GFOD01013883	5	AMP	AMP	AMP	AMP	AMP	Non-AMP	0.47	0.53	Not Active
	TYPHLONECTES_COMPRESSICAUDA_GFOH01051669	5	AMP	AMP	AMP	AMP	AMP	Non-AMP	0.47	0.53	Not Active
	GEOTRYPETES_SERAPHINI_XP_033802843_1_INSULIN_LIKE_GROWTH_FACTOR_BINDING_PROTEIN_5_ISOFORM_X1	5	AMP	AMP	AMP	AMP	AMP	Non-AMP	0.5	0.5	Not Active
	MICROCAECILIA_UNICOLOR_XP_030059211_1_INSULIN_LIKE_GROWTH_FACTOR_BINDING_PROTEIN_3	6	AMP	AMP	AMP	AMP	AMP	AMP	0.5	0.5	Not Active
	MICROCAECILIA_DERMATOPHAGA_GFOE01001729	6	AMP	AMP	AMP	AMP	AMP	AMP	0.5	0.5	Not Active
	GEOTRYPETES_SERAPHINI_XP_033786269_1_INSULIN_LIKE_GROWTH_FACTOR_BINDING_PROTEIN_3	6	AMP	AMP	AMP	AMP	AMP	AMP	0.49	0.51	Not Active
	TYPHLONECTES_COMPRESSICAUDA_GFOH01015231	6	AMP	AMP	AMP	AMP	AMP	AMP	0.44	0.56	Not Active
	TYPHLONECTES_NATANS_COMP1575_C0_SEQ1	6	AMP	AMP	AMP	AMP	AMP	AMP	0.44	0.56	Not Active
	CAECILIA_TENTACULATA_GFOD01022374	5	AMP	AMP	AMP	AMP	Non-AMP	AMP	0.57	0.42	Not Active
	ICHTHYOPHIS_KOHTAOENSIS__61179_1636_27495	6	AMP	AMP	AMP	AMP	AMP	AMP	0.46	0.54	Not Active
	RHINATREMA_BIVITTATUM_XP_029445547_1_INSULIN_LIKE_GROWTH_FACTOR_BINDING_PROTEIN_3	5	AMP	AMP	AMP	AMP	Non-AMP	AMP	0.62	0.38	Not Active
	MICROCAECILIA_UNICOLOR_GFOF01010649	4	AMP	AMP	AMP	AMP	Non-AMP	Non-AMP	0.53	0.47	Not Active
	MICROCAECILIA_DERMATOPHAGA_GFOE01017615	4	AMP	AMP	AMP	AMP	Non-AMP	Non-AMP	0.53	0.47	Not Active
Apelin	MICROCAECILIA_UNICOLOR_XP_030064575_1_APELIN	6	AMP	AMP	AMP	AMP	AMP	AMP	0.47	0.53	Not Active
POMC	MICROCAECILIA_UNICOLOR_XP_030051413_1_PRO_OPIOMELANOCORTIN	0	Non-AMP	Non-AMP	Non-AMP	Non-AMP	Non-AMP	Non-AMP			Not Active
	RHINATREMA_BIVITTATUM_XP_029452892_1_PRO_OPIOMELANOCORTIN	0	Non-AMP	Non-AMP	Non-AMP	Non-AMP	Non-AMP	Non-AMP			Not Active
	GEOTRYPETES_SERAPHINI_XP_033791650_1_PRO_OPIOMELANOCORTIN	0	Non-AMP	Non-AMP	Non-AMP	Non-AMP	Non-AMP	Non-AMP			Not Active
Neuropeptide W	RHINATREMA_BIVITTATUM_XP_029433420_1_NEUROPEPTIDE_W	4	AMP	AMP	Non-AMP	AMP	AMP	Non-AMP	0.62	0.38	Not Active
	TYPHLONECTES_COMPRESSICAUDA_C16247_G1_I1	4	AMP	AMP	Non-AMP	AMP	AMP	Non-AMP	0.62	0.38	Not Active
	MICROCAECILIA_UNICOLOR_XP_030067853_1_NEUROPEPTIDE_W	4	AMP	AMP	Non-AMP	AMP	AMP	Non-AMP	0.62	0.38	Not Active
Enolase	MICROCAECILIA_UNICOLOR_XP_030041528_1_ALPHA_ENOLASE_ISOFORM_X1	0	Non-AMP	Non-AMP	Non-AMP	Non-AMP	Non-AMP	Non-AMP			Not Active
	TYPHLONECTES_COMPRESSICAUDA_GFOH01044242	0	Non-AMP	Non-AMP	Non-AMP	Non-AMP	Non-AMP	Non-AMP			Not Active
	CAECILIA_TENTACULATA_GFOD01044538	0	Non-AMP	Non-AMP	Non-AMP	Non-AMP	Non-AMP	Non-AMP			Not Active
	RHINATREMA_BIVITTATUM_XP_029433733_1_ALPHA_ENOLASE_ISOFORM_X1	0	Non-AMP	Non-AMP	Non-AMP	Non-AMP	Non-AMP	Non-AMP			Not Active
	TYPHLONECTES_COMPRESSICAUDA_GFOH01002647	0	Non-AMP	Non-AMP	Non-AMP	Non-AMP	Non-AMP	Non-AMP			Not Active
	MICROCAECILIA_UNICOLOR_XP_030042895_1_BETA_ENOLASE	0	Non-AMP	Non-AMP	Non-AMP	Non-AMP	Non-AMP	Non-AMP			Not Active
	MICROCAECILIA_DERMATOPHAGA_GFOE01033430	0	Non-AMP	Non-AMP	Non-AMP	Non-AMP	Non-AMP	Non-AMP			Not Active
	TYPHLONECTES_COMPRESSICAUDA_GFOH01047235	0	Non-AMP	Non-AMP	Non-AMP	Non-AMP	Non-AMP	Non-AMP			Not Active
	TYPHLONECTES_NATANS_COMP8233_C0_SEQ1	0	Non-AMP	Non-AMP	Non-AMP	Non-AMP	Non-AMP	Non-AMP			Not Active
	CAECILIA_TENTACULATA_GFOD01053736	0	Non-AMP	Non-AMP	Non-AMP	Non-AMP	Non-AMP	Non-AMP			Not Active
	CAECILIA_TENTACULATA_GFOD01053735	0	Non-AMP	Non-AMP	Non-AMP	Non-AMP	Non-AMP	Non-AMP			Not Active
	RHINATREMA_BIVITTATUM_XP_029436534_1_BETA_ENOLASE	0	Non-AMP	Non-AMP	Non-AMP	Non-AMP	Non-AMP	Non-AMP			Not Active
	TYPHLONECTES_COMPRESSICAUDA_GFOH01047236	0	Non-AMP	Non-AMP	Non-AMP	Non-AMP	Non-AMP	Non-AMP			Not Active
	CAECILIA_TENTACULATA_GFOD01053738	0	Non-AMP	Non-AMP	Non-AMP	Non-AMP	Non-AMP	Non-AMP			Not Active
	GEOTRYPETES_SERAPHINI_XP_033780208_1_BETA_ENOLASE	0	Non-AMP	Non-AMP	Non-AMP	Non-AMP	Non-AMP	Non-AMP			Not Active
	MICROCAECILIA_UNICOLOR_XP_030043028_1_GAMMA_ENOLASE	0	Non-AMP	Non-AMP	Non-AMP	Non-AMP	Non-AMP	Non-AMP			Not Active
	GEOTRYPETES_SERAPHINI_XP_033780065_1_GAMMA_ENOLASE_ISOFORM_X1	0	Non-AMP	Non-AMP	Non-AMP	Non-AMP	Non-AMP	Non-AMP			Not Active
	GEOTRYPETES_SERAPHINI_COMP83070_C0_SEQ1	0	Non-AMP	Non-AMP	Non-AMP	Non-AMP	Non-AMP	Non-AMP			Not Active
